# Supplementary material for: Ribosomal RNA-Depletion Provides an Efficient Method for Successful Dual RNA-Seq Expression Profiling of a Marine Sponge Holobiont
Source: Mar Biotechnol (NY). 2022 Jul 27;24(4):722–32. doi: 10.1007/s10126-022-10138-8 (PMC9385839; doi:10.1007/s10126-022-10138-8)
Supplement: Supplementary file 1 — Supplementary file1 (XLSX 814 KB) [file 10126_2022_10138_MOESM1_ESM.xlsx]

## Sheet: Gene proportion per GO term
Average proportion of genes expressed in each GO term detected in A. queenslandica (Aq), AqS1, AqS2 and AqS3 in the rRNA-depleted-, Poly(A)- and bacterial unenriched-Poly(A)-RNA datasets.
GO	Definition	Species	Total_Gene	rRNA-depleted-RNA-Seq	Poly(A)-RNA-Seq	Unenriched-Poly(A)-RNA-Seq
GO:0000002	P:mitochondrial genome maintenance	Aq	10	0.4	0.433333	0.6
GO:0000012	P:single strand break repair	Aq	3	1	1	1
GO:0000014	F:single-stranded DNA endodeoxyribonuclease activity	Aq	4	0.916667	1	1
GO:0000015	C:phosphopyruvate hydratase complex	Aq	3	1	1	1
GO:0000019	P:regulation of mitotic recombination	Aq	2	0.833333	1	1
GO:0000027	P:ribosomal large subunit assembly	Aq	21	1	1	1
GO:0000028	P:ribosomal small subunit assembly	Aq	9	0.814815	0.888889	0.888889
GO:0000030	F:mannosyltransferase activity	Aq	8	1	1	1
GO:0000032	P:cell wall mannoprotein biosynthetic process	Aq	3	0.111111	0.333333	0.333333
GO:0000033	F:alpha-1,3-mannosyltransferase activity	Aq	1	1	1	1
GO:0000034	F:adenine deaminase activity	Aq	1	1	1	1
GO:0000035	F:acyl binding	Aq	1	1	1	1
GO:0000036	F:acyl carrier activity	Aq	1	1	1	1
GO:0000038	P:very long-chain fatty acid metabolic process	Aq	4	1	1	1
GO:0000041	P:transition metal ion transport	Aq	2	1	1	1
GO:0000045	P:autophagosome assembly	Aq	15	0.8	0.844444	0.933333
GO:0000049	F:tRNA binding	Aq	48	0.819444	0.902778	0.958333
GO:0000050	P:urea cycle	Aq	1	0.333333	0.333333	1
GO:0000052	P:citrulline metabolic process	Aq	1	1	1	1
GO:0000054	P:ribosomal subunit export from nucleus	Aq	2	0.666667	0.833333	0.5
GO:0000055	P:ribosomal large subunit export from nucleus	Aq	9	0.851852	0.962963	1
GO:0000056	P:ribosomal small subunit export from nucleus	Aq	3	0.777778	1	1
GO:0000060	P:obsolete protein import into nucleus, translocation	Aq	2	0.666667	1	1
GO:0000062	F:fatty-acyl-CoA binding	Aq	7	1	1	1
GO:0000064	F:L-ornithine transmembrane transporter activity	Aq	2	1	1	1
GO:0000070	P:mitotic sister chromatid segregation	Aq	12	0.777778	0.861111	0.916667
GO:0000076	P:DNA replication checkpoint	Aq	1	1	1	1
GO:0000077	P:DNA damage checkpoint	Aq	22	0.590909	0.621212	0.772727
GO:0000079	P:regulation of cyclin-dependent protein serine/threonine kinase activity	Aq	11	1	1	1
GO:0000082	P:G1/S transition of mitotic cell cycle	Aq	3	1	1	1
GO:0000086	P:G2/M transition of mitotic cell cycle	Aq	2	0.833333	1	1
GO:0000095	F:S-adenosyl-L-methionine transmembrane transporter activity	Aq	1	1	1	1
GO:0000097	P:sulfur amino acid biosynthetic process	Aq	1	1	1	1
GO:0000103	P:sulfate assimilation	Aq	1	1	1	1
GO:0000104	F:succinate dehydrogenase activity	Aq	1	1	1	1
GO:0000109	C:nucleotide-excision repair complex	Aq	1	1	1	1
GO:0000110	C:nucleotide-excision repair factor 1 complex	Aq	3	0.888889	1	1
GO:0000111	C:nucleotide-excision repair factor 2 complex	Aq	1	1	1	1
GO:0000112	C:nucleotide-excision repair factor 3 complex	Aq	2	0.833333	1	1
GO:0000118	C:histone deacetylase complex	Aq	7	0.571429	0.571429	0.714286
GO:0000122	P:negative regulation of transcription by RNA polymerase II	Aq	63	0.534392	0.619048	0.761905
GO:0000123	C:histone acetyltransferase complex	Aq	14	0.738095	0.785714	0.785714
GO:0000124	C:SAGA complex	Aq	12	0.944444	1	1
GO:0000125	C:PCAF complex	Aq	1	1	1	1
GO:0000126	C:transcription factor TFIIIB complex	Aq	5	0.8	0.866667	1
GO:0000127	C:transcription factor TFIIIC complex	Aq	5	0.933333	0.933333	1
GO:0000131	C:incipient cellular bud site	Aq	1	1	1	1
GO:0000132	P:establishment of mitotic spindle orientation	Aq	4	1	1	1
GO:0000139	C:Golgi membrane	Aq	89	0.756554	0.827715	0.921348
GO:0000145	C:exocyst	Aq	14	0.857143	0.857143	0.928571
GO:0000147	P:actin cortical patch assembly	Aq	1	1	1	1
GO:0000149	F:SNARE binding	Aq	13	0.820513	0.923077	0.846154
GO:0000150	F:recombinase activity	Aq	2	1	1	1
GO:0000151	C:ubiquitin ligase complex	Aq	28	0.690476	0.785714	0.821429
GO:0000154	P:rRNA modification	Aq	3	0.777778	1	1
GO:0000155	F:phosphorelay sensor kinase activity	Aq	3	0.222222	0	0.333333
GO:0000159	C:protein phosphatase type 2A complex	Aq	6	0.944444	0.944444	1
GO:0000160	P:phosphorelay signal transduction system	Aq	2	0	0	0
GO:0000164	C:protein phosphatase type 1 complex	Aq	3	1	1	1
GO:0000165	P:MAPK cascade	Aq	17	0.843137	0.843137	0.823529
GO:0000166	F:nucleotide binding	Aq	507	0.254438	0.250493	0.301775
GO:0000172	C:ribonuclease MRP complex	Aq	1	1	1	1
GO:0000175	F:3'-5'-exoribonuclease activity	Aq	14	0.642857	0.642857	0.714286
GO:0000176	C:nuclear exosome (RNase complex)	Aq	7	1	1	1
GO:0000177	C:cytoplasmic exosome (RNase complex)	Aq	4	1	1	1
GO:0000178	C:exosome (RNase complex)	Aq	9	0.777778	0.777778	1
GO:0000179	F:rRNA (adenine-N6,N6-)-dimethyltransferase activity	Aq	3	0.888889	1	1
GO:0000183	P:chromatin silencing at rDNA	Aq	6	0.833333	0.833333	0.833333
GO:0000184	P:nuclear-transcribed mRNA catabolic process, nonsense-mediated decay	Aq	24	0.888889	0.958333	1
GO:0000186	P:activation of MAPKK activity	Aq	2	1	1	1
GO:0000187	P:activation of MAPK activity	Aq	4	1	1	1
GO:0000188	P:inactivation of MAPK activity	Aq	5	1	1	1
GO:0000209	P:protein polyubiquitination	Aq	16	0.875	0.854167	0.9375
GO:0000212	P:meiotic spindle organization	Aq	1	1	1	1
GO:0000213	F:tRNA-intron endonuclease activity	Aq	2	1	1	1
GO:0000214	C:tRNA-intron endonuclease complex	Aq	3	0.777778	1	1
GO:0000217	F:DNA secondary structure binding	Aq	4	1	1	1
GO:0000220	C:vacuolar proton-transporting V-type ATPase, V0 domain	Aq	1	1	1	1
GO:0000221	C:vacuolar proton-transporting V-type ATPase, V1 domain	Aq	3	0.666667	0.888889	1
GO:0000226	P:microtubule cytoskeleton organization	Aq	21	0.809524	0.904762	0.952381
GO:0000228	C:nuclear chromosome	Aq	38	0.236842	0.350877	0.447368
GO:0000234	F:phosphoethanolamine N-methyltransferase activity	Aq	1	1	1	1
GO:0000242	C:pericentriolar material	Aq	3	1	1	1
GO:0000243	C:commitment complex	Aq	5	1	1	1
GO:0000244	P:spliceosomal tri-snRNP complex assembly	Aq	6	0.888889	0.833333	0.833333
GO:0000245	P:spliceosomal complex assembly	Aq	11	0.69697	0.666667	0.818182
GO:0000248	F:C-5 sterol desaturase activity	Aq	1	1	1	1
GO:0000250	F:lanosterol synthase activity	Aq	1	1	1	1
GO:0000254	F:C-4 methylsterol oxidase activity	Aq	1	1	1	1
GO:0000262	C:mitochondrial chromosome	Aq	2	1	1	1
GO:0000266	P:mitochondrial fission	Aq	23	0.73913	0.797101	0.869565
GO:0000272	P:polysaccharide catabolic process	Aq	9	0.814815	0.851852	1
GO:0000275	C:mitochondrial proton-transporting ATP synthase complex, catalytic core F(1)	Aq	2	1	1	1
GO:0000276	C:mitochondrial proton-transporting ATP synthase complex, coupling factor F(o)	Aq	7	1	1	1
GO:0000278	P:mitotic cell cycle	Aq	22	0.954545	0.984848	1
GO:0000280	P:nuclear division	Aq	1	1	1	1
GO:0000281	P:mitotic cytokinesis	Aq	14	0.904762	1	0.928571
GO:0000287	F:magnesium ion binding	Aq	76	0.903509	0.929825	0.947368
GO:0000288	P:nuclear-transcribed mRNA catabolic process, deadenylation-dependent decay	Aq	2	1	1	1
GO:0000289	P:nuclear-transcribed mRNA poly(A) tail shortening	Aq	1	1	1	1
GO:0000290	P:deadenylation-dependent decapping of nuclear-transcribed mRNA	Aq	3	0.888889	1	1
GO:0000291	P:nuclear-transcribed mRNA catabolic process, exonucleolytic	Aq	4	1	1	1
GO:0000306	C:extrinsic component of vacuolar membrane	Aq	1	1	1	1
GO:0000307	C:cyclin-dependent protein kinase holoenzyme complex	Aq	3	1	1	1
GO:0000309	F:nicotinamide-nucleotide adenylyltransferase activity	Aq	1	1	1	1
GO:0000328	C:fungal-type vacuole lumen	Aq	1	0.666667	1	1
GO:0000329	C:fungal-type vacuole membrane	Aq	2	0.5	0.5	0.5
GO:0000331	C:contractile vacuole	Aq	3	1	1	1
GO:0000334	F:3-hydroxyanthranilate 3,4-dioxygenase activity	Aq	2	1	1	1
GO:0000338	P:protein deneddylation	Aq	6	1	1	1
GO:0000339	F:RNA cap binding	Aq	3	1	1	1
GO:0000340	F:RNA 7-methylguanosine cap binding	Aq	6	1	1	1
GO:0000346	C:transcription export complex	Aq	2	1	1	1
GO:0000347	C:THO complex	Aq	3	0.888889	0.777778	1
GO:0000349	P:generation of catalytic spliceosome for first transesterification step	Aq	6	0.777778	0.833333	1
GO:0000350	P:generation of catalytic spliceosome for second transesterification step	Aq	1	1	1	1
GO:0000375	P:RNA splicing, via transesterification reactions	Aq	2	1	1	1
GO:0000379	P:tRNA-type intron splice site recognition and cleavage	Aq	1	1	1	1
GO:0000380	P:alternative mRNA splicing, via spliceosome	Aq	1	1	1	1
GO:0000381	P:regulation of alternative mRNA splicing, via spliceosome	Aq	19	0.947368	1	1
GO:0000384	F:first spliceosomal transesterification activity	Aq	1	1	1	1
GO:0000386	F:second spliceosomal transesterification activity	Aq	4	0.833333	0.75	0.75
GO:0000387	P:spliceosomal snRNP assembly	Aq	12	1	1	1
GO:0000389	P:mRNA 3'-splice site recognition	Aq	1	1	1	1
GO:0000390	P:spliceosomal complex disassembly	Aq	2	0.666667	1	1
GO:0000395	P:mRNA 5'-splice site recognition	Aq	3	1	1	1
GO:0000398	P:mRNA splicing, via spliceosome	Aq	89	0.876404	0.910112	0.94382
GO:0000400	F:four-way junction DNA binding	Aq	4	0.75	0.75	0.75
GO:0000403	F:Y-form DNA binding	Aq	3	0.666667	0.666667	0.666667
GO:0000405	F:bubble DNA binding	Aq	2	0.5	0.5	0.5
GO:0000406	F:double-strand/single-strand DNA junction binding	Aq	1	1	1	1
GO:0000407	C:phagophore assembly site	Aq	3	0.333333	0.555556	0.666667
GO:0000408	C:EKC/KEOPS complex	Aq	2	1	1	1
GO:0000413	P:protein peptidyl-prolyl isomerization	Aq	65	0.764103	0.85641	0.876923
GO:0000417	C:HIR complex	Aq	2	1	1	1
GO:0000421	C:autophagosome membrane	Aq	4	1	1	1
GO:0000422	P:autophagy of mitochondrion	Aq	11	0.666667	0.69697	0.818182
GO:0000423	P:mitophagy	Aq	2	0.5	0.833333	1
GO:0000439	C:transcription factor TFIIH core complex	Aq	7	0.809524	0.857143	0.857143
GO:0000445	C:THO complex part of transcription export complex	Aq	6	0.833333	0.833333	0.833333
GO:0000447	P:endonucleolytic cleavage in ITS1 to separate SSU-rRNA from 5.8S rRNA and LSU-rRNA from tricistronic rRNA transcript (SSU-rRNA, 5.8S rRNA, LSU-rRNA)	Aq	5	1	1	1
GO:0000448	P:cleavage in ITS2 between 5.8S rRNA and LSU-rRNA of tricistronic rRNA transcript (SSU-rRNA, 5.8S rRNA, LSU-rRNA)	Aq	1	1	1	1
GO:0000453	P:enzyme-directed rRNA 2'-O-methylation	Aq	2	0.5	0.5	0.5
GO:0000454	P:snoRNA guided rRNA pseudouridine synthesis	Aq	1	1	1	1
GO:0000455	P:enzyme-directed rRNA pseudouridine synthesis	Aq	1	1	1	1
GO:0000460	P:maturation of 5.8S rRNA	Aq	2	1	1	1
GO:0000461	P:endonucleolytic cleavage to generate mature 3'-end of SSU-rRNA from (SSU-rRNA, 5.8S rRNA, LSU-rRNA)	Aq	2	1	1	1
GO:0000462	P:maturation of SSU-rRNA from tricistronic rRNA transcript (SSU-rRNA, 5.8S rRNA, LSU-rRNA)	Aq	16	0.604167	0.75	0.875
GO:0000463	P:maturation of LSU-rRNA from tricistronic rRNA transcript (SSU-rRNA, 5.8S rRNA, LSU-rRNA)	Aq	13	0.897436	0.923077	0.923077
GO:0000466	P:maturation of 5.8S rRNA from tricistronic rRNA transcript (SSU-rRNA, 5.8S rRNA, LSU-rRNA)	Aq	7	0.857143	0.857143	0.857143
GO:0000467	P:exonucleolytic trimming to generate mature 3'-end of 5.8S rRNA from tricistronic rRNA transcript (SSU-rRNA, 5.8S rRNA, LSU-rRNA)	Aq	2	1	1	1
GO:0000469	P:cleavage involved in rRNA processing	Aq	9	0.555556	0.888889	1
GO:0000470	P:maturation of LSU-rRNA	Aq	6	1	1	1
GO:0000472	P:endonucleolytic cleavage to generate mature 5'-end of SSU-rRNA from (SSU-rRNA, 5.8S rRNA, LSU-rRNA)	Aq	1	1	1	1
GO:0000479	P:endonucleolytic cleavage of tricistronic rRNA transcript (SSU-rRNA, 5.8S rRNA, LSU-rRNA)	Aq	1	1	1	1
GO:0000480	P:endonucleolytic cleavage in 5'-ETS of tricistronic rRNA transcript (SSU-rRNA, 5.8S rRNA, LSU-rRNA)	Aq	2	1	1	1
GO:0000492	P:box C/D snoRNP assembly	Aq	11	0.818182	0.848485	1
GO:0000493	P:box H/ACA snoRNP assembly	Aq	5	0.733333	0.8	1
GO:0000495	P:box H/ACA snoRNA 3'-end processing	Aq	1	1	1	1
GO:0000502	C:proteasome complex	Aq	16	0.895833	0.895833	0.9375
GO:0000506	C:glycosylphosphatidylinositol-N-acetylglucosaminyltransferase (GPI-GnT) complex	Aq	2	1	1	1
GO:0000703	F:oxidized pyrimidine nucleobase lesion DNA N-glycosylase activity	Aq	1	1	1	1
GO:0000710	P:meiotic mismatch repair	Aq	1	1	1	1
GO:0000711	P:meiotic DNA repair synthesis	Aq	1	1	1	1
GO:0000712	P:resolution of meiotic recombination intermediates	Aq	12	0.444444	0.527778	0.583333
GO:0000715	P:nucleotide-excision repair, DNA damage recognition	Aq	1	1	1	1
GO:0000717	P:nucleotide-excision repair, DNA duplex unwinding	Aq	3	0.888889	1	1
GO:0000719	P:photoreactive repair	Aq	2	1	1	1
GO:0000720	P:pyrimidine dimer repair by nucleotide-excision repair	Aq	1	1	1	1
GO:0000722	P:telomere maintenance via recombination	Aq	25	0.146667	0.306667	0.28
GO:0000723	P:telomere maintenance	Aq	511	0.127202	0.0567515	0.133072
GO:0000724	P:double-strand break repair via homologous recombination	Aq	61	0.562842	0.655738	0.672131
GO:0000725	P:recombinational repair	Aq	2	1	1	1
GO:0000729	P:DNA double-strand break processing	Aq	2	1	1	1
GO:0000730	P:DNA recombinase assembly	Aq	2	1	1	1
GO:0000731	P:DNA synthesis involved in DNA repair	Aq	3	0.666667	0.666667	0.666667
GO:0000732	P:strand displacement	Aq	1	1	1	1
GO:0000733	P:DNA strand renaturation	Aq	3	1	1	1
GO:0000737	P:DNA catabolic process, endonucleolytic	Aq	4	0.666667	1	1
GO:0000742	P:karyogamy involved in conjugation with cellular fusion	Aq	1	1	1	1
GO:0000774	F:adenyl-nucleotide exchange factor activity	Aq	2	1	1	1
GO:0000775	C:chromosome, centromeric region	Aq	8	0.791667	0.958333	1
GO:0000776	C:kinetochore	Aq	11	0.939394	1	1
GO:0000777	C:condensed chromosome kinetochore	Aq	3	1	1	1
GO:0000780	C:condensed nuclear chromosome, centromeric region	Aq	2	1	1	1
GO:0000781	C:chromosome, telomeric region	Aq	35	0.304762	0.419048	0.428571
GO:0000784	C:nuclear chromosome, telomeric region	Aq	13	0.897436	0.923077	0.923077
GO:0000785	C:chromatin	Aq	39	0.384615	0.504274	0.487179
GO:0000786	C:nucleosome	Aq	19	0.736842	0.684211	0.684211
GO:0000788	C:nuclear nucleosome	Aq	5	0.8	0.8	0.8
GO:0000790	C:nuclear chromatin	Aq	19	0.842105	0.877193	0.894737
GO:0000791	C:euchromatin	Aq	1	1	1	1
GO:0000792	C:heterochromatin	Aq	2	1	1	1
GO:0000793	C:condensed chromosome	Aq	2	1	1	1
GO:0000794	C:condensed nuclear chromosome	Aq	27	0.209877	0.358025	0.333333
GO:0000795	C:synaptonemal complex	Aq	5	0.4	0.6	0.6
GO:0000796	C:condensin complex	Aq	8	0.875	1	1
GO:0000800	C:lateral element	Aq	2	1	1	1
GO:0000803	C:sex chromosome	Aq	1	1	1	1
GO:0000805	C:X chromosome	Aq	2	1	1	1
GO:0000806	C:Y chromosome	Aq	2	1	1	1
GO:0000808	C:origin recognition complex	Aq	3	0.888889	1	1
GO:0000811	C:GINS complex	Aq	2	1	1	1
GO:0000812	C:Swr1 complex	Aq	13	0.74359	0.820513	0.923077
GO:0000813	C:ESCRT I complex	Aq	8	0.875	1	1
GO:0000814	C:ESCRT II complex	Aq	5	0.6	0.8	0.8
GO:0000815	C:ESCRT III complex	Aq	9	1	1	1
GO:0000819	P:sister chromatid segregation	Aq	1	1	1	1
GO:0000829	F:inositol heptakisphosphate kinase activity	Aq	1	1	1	1
GO:0000836	C:Hrd1p ubiquitin ligase complex	Aq	2	0.5	0.5	1
GO:0000900	F:translation repressor activity, mRNA regulatory element binding	Aq	2	0.5	0.833333	1
GO:0000902	P:cell morphogenesis	Aq	11	1	1	1
GO:0000915	P:actomyosin contractile ring assembly	Aq	2	1	1	1
GO:0000920	P:septum digestion after cytokinesis	Aq	9	1	1	1
GO:0000921	P:septin ring assembly	Aq	5	0.666667	0.8	0.6
GO:0000922	C:spindle pole	Aq	21	0.857143	0.904762	1
GO:0000930	C:gamma-tubulin complex	Aq	3	1	1	1
GO:0000932	C:P-body	Aq	15	0.933333	1	1
GO:0000935	C:division septum	Aq	1	1	1	1
GO:0000938	C:GARP complex	Aq	4	1	1	1
GO:0000940	C:condensed chromosome outer kinetochore	Aq	1	1	1	1
GO:0000943	C:retrotransposon nucleocapsid	Aq	166	0.126506	0.0722892	0.162651
GO:0000956	P:nuclear-transcribed mRNA catabolic process	Aq	8	0.791667	0.75	1
GO:0000957	P:mitochondrial RNA catabolic process	Aq	2	0.666667	0.5	1
GO:0000965	P:mitochondrial RNA 3'-end processing	Aq	2	0.666667	0.5	1
GO:0000971	P:tRNA exon ligation utilizing 2',3' cyclic phosphate of 5'-exon as source of linkage phosphate	Aq	1	1	1	1
GO:0000972	P:transcription-dependent tethering of RNA polymerase II gene DNA at nuclear periphery	Aq	4	0.75	0.916667	0.75
GO:0000973	P:posttranscriptional tethering of RNA polymerase II gene DNA at nuclear periphery	Aq	5	0.933333	1	1
GO:0000974	C:Prp19 complex	Aq	16	0.729167	0.75	0.9375
GO:0000976	F:transcription regulatory region sequence-specific DNA binding	Aq	4	1	1	1
GO:0000977	F:RNA polymerase II regulatory region sequence-specific DNA binding	Aq	9	0.851852	0.888889	0.888889
GO:0000978	F:RNA polymerase II proximal promoter sequence-specific DNA binding	Aq	16	0.645833	0.6875	0.75
GO:0000979	F:RNA polymerase II core promoter sequence-specific DNA binding	Aq	4	1	1	1
GO:0000980	F:RNA polymerase II distal enhancer sequence-specific DNA binding	Aq	3	1	1	1
GO:0000981	F:DNA-binding transcription factor activity, RNA polymerase II-specific	Aq	24	0.805556	0.819444	0.875
GO:0000987	F:proximal promoter sequence-specific DNA binding	Aq	2	1	1	1
GO:0000993	F:RNA polymerase II complex binding	Aq	8	0.75	0.791667	0.875
GO:0000995	F:RNA polymerase III general transcription initiation factor activity	Aq	7	0.857143	0.904762	1
GO:0001002	F:RNA polymerase III type 1 promoter sequence-specific DNA binding	Aq	1	1	1	1
GO:0001003	F:RNA polymerase III type 2 promoter sequence-specific DNA binding	Aq	1	1	1	1
GO:0001004	F:RNA polymerase III transcription regulator recruiting activity	Aq	1	1	1	1
GO:0001012	F:RNA polymerase II regulatory region DNA binding	Aq	3	1	1	1
GO:0001016	F:RNA polymerase III regulatory region DNA binding	Aq	1	1	1	1
GO:0001018	F:mitochondrial promoter sequence-specific DNA binding	Aq	4	0.5	0.5	0.75
GO:0001042	F:RNA polymerase I core binding	Aq	1	1	1	1
GO:0001046	F:core promoter sequence-specific DNA binding	Aq	1	1	1	1
GO:0001047	F:core promoter binding	Aq	3	1	1	1
GO:0001054	F:RNA polymerase I activity	Aq	18	0.759259	0.907407	1
GO:0001055	F:RNA polymerase II activity	Aq	13	0.820513	0.974359	1
GO:0001056	F:RNA polymerase III activity	Aq	15	0.844444	0.977778	1
GO:0001085	F:RNA polymerase II transcription factor binding	Aq	1	1	1	1
GO:0001093	F:TFIIB-class transcription factor binding	Aq	1	1	1	1
GO:0001094	F:TFIID-class transcription factor complex binding	Aq	1	1	1	1
GO:0001102	F:RNA polymerase II activating transcription factor binding	Aq	5	0.866667	1	1
GO:0001103	F:RNA polymerase II repressing transcription factor binding	Aq	3	0.555556	0.666667	1
GO:0001111	P:promoter clearance from RNA polymerase II promoter	Aq	3	0.888889	1	1
GO:0001113	P:transcriptional open complex formation at RNA polymerase II promoter	Aq	3	0.888889	1	1
GO:0001128	F:obsolete RNA polymerase II transcription coactivator activity involved in preinitiation complex assembly	Aq	1	1	1	1
GO:0001135	F:RNA polymerase II transcription regulator recruiting activity	Aq	1	1	1	1
GO:0001164	F:RNA polymerase I CORE element sequence-specific DNA binding	Aq	2	1	1	1
GO:0001172	P:transcription, RNA-templated	Aq	8	0.166667	0.125	0.5
GO:0001181	F:RNA polymerase I general transcription initiation factor activity	Aq	1	1	1	1
GO:0001188	P:RNA polymerase I preinitiation complex assembly	Aq	1	1	1	1
GO:0001193	P:maintenance of transcriptional fidelity during DNA-templated transcription elongation from RNA polymerase II promoter	Aq	1	1	1	1
GO:0001223	F:transcription coactivator binding	Aq	1	0.666667	1	1
GO:0001227	F:DNA-binding transcription repressor activity, RNA polymerase II-specific	Aq	20	0.7	0.7	0.7
GO:0001228	F:DNA-binding transcription activator activity, RNA polymerase II-specific	Aq	16	0.6875	0.6875	0.75
GO:0001302	P:replicative cell aging	Aq	2	0.5	0.5	0.5
GO:0001401	C:SAM complex	Aq	2	1	1	1
GO:0001402	P:signal transduction involved in filamentous growth	Aq	1	1	1	1
GO:0001405	C:PAM complex, Tim23 associated import motor	Aq	3	1	1	1
GO:0001501	P:skeletal system development	Aq	4	0.5	1	0.75
GO:0001502	P:cartilage condensation	Aq	1	1	1	1
GO:0001503	P:ossification	Aq	3	0.666667	1	1
GO:0001508	P:action potential	Aq	1	1	1	1
GO:0001510	P:RNA methylation	Aq	12	0.722222	0.805556	0.916667
GO:0001514	P:selenocysteine incorporation	Aq	1	1	1	1
GO:0001520	C:outer dense fiber	Aq	1	1	1	1
GO:0001522	P:pseudouridine synthesis	Aq	12	0.916667	0.916667	1
GO:0001525	P:angiogenesis	Aq	13	0.74359	0.769231	0.846154
GO:0001530	F:lipopolysaccharide binding	Aq	4	1	1	1
GO:0001533	C:cornified envelope	Aq	3	0	0	0
GO:0001540	F:amyloid-beta binding	Aq	2	1	1	1
GO:0001541	P:ovarian follicle development	Aq	1	1	1	1
GO:0001556	P:oocyte maturation	Aq	1	1	1	1
GO:0001558	P:regulation of cell growth	Aq	10	0.833333	0.966667	1
GO:0001561	P:fatty acid alpha-oxidation	Aq	5	0.733333	0.666667	0.8
GO:0001568	P:blood vessel development	Aq	2	1	1	1
GO:0001569	P:branching involved in blood vessel morphogenesis	Aq	2	1	1	1
GO:0001578	P:microtubule bundle formation	Aq	2	0.666667	0.833333	1
GO:0001614	F:purinergic nucleotide receptor activity	Aq	4	0.5	0.5	0.5
GO:0001649	P:osteoblast differentiation	Aq	1	1	1	1
GO:0001650	C:fibrillar center	Aq	6	1	1	1
GO:0001654	P:eye development	Aq	3	0.777778	1	1
GO:0001664	F:G protein-coupled receptor binding	Aq	7	1	1	1
GO:0001666	P:response to hypoxia	Aq	7	0.857143	0.809524	0.857143
GO:0001667	P:ameboidal-type cell migration	Aq	1	1	1	1
GO:0001669	C:acrosomal vesicle	Aq	1	1	1	1
GO:0001671	F:ATPase activator activity	Aq	5	1	1	1
GO:0001676	P:long-chain fatty acid metabolic process	Aq	2	1	1	1
GO:0001678	P:cellular glucose homeostasis	Aq	1	1	1	1
GO:0001681	F:sialate O-acetylesterase activity	Aq	1	1	1	1
GO:0001682	P:tRNA 5'-leader removal	Aq	10	0.2	0.2	0.2
GO:0001701	P:in utero embryonic development	Aq	4	0.916667	1	1
GO:0001707	P:mesoderm formation	Aq	16	0.25	0.541667	0.8125
GO:0001708	P:cell fate specification	Aq	1	1	1	1
GO:0001709	P:cell fate determination	Aq	1	1	1	1
GO:0001711	P:endodermal cell fate commitment	Aq	1	1	1	1
GO:0001725	C:stress fiber	Aq	1	1	1	1
GO:0001726	C:ruffle	Aq	3	1	1	1
GO:0001731	P:formation of translation preinitiation complex	Aq	1	1	1	1
GO:0001732	P:formation of cytoplasmic translation initiation complex	Aq	12	0.861111	0.944444	1
GO:0001733	F:galactosylceramide sulfotransferase activity	Aq	1	1	1	1
GO:0001735	F:prenylcysteine oxidase activity	Aq	1	1	1	1
GO:0001736	P:establishment of planar polarity	Aq	10	1	1	1
GO:0001738	P:morphogenesis of a polarized epithelium	Aq	1	1	1	1
GO:0001740	C:Barr body	Aq	1	1	1	1
GO:0001741	C:XY body	Aq	1	1	1	1
GO:0001745	P:compound eye morphogenesis	Aq	1	1	1	1
GO:0001750	C:photoreceptor outer segment	Aq	4	1	1	1
GO:0001755	P:neural crest cell migration	Aq	3	0.555556	0.777778	1
GO:0001756	P:somitogenesis	Aq	3	0.555556	0.777778	1
GO:0001758	F:retinal dehydrogenase activity	Aq	2	1	1	1
GO:0001760	F:aminocarboxymuconate-semialdehyde decarboxylase activity	Aq	1	1	1	1
GO:0001763	P:morphogenesis of a branching structure	Aq	1	1	1	1
GO:0001764	P:neuron migration	Aq	1	1	1	1
GO:0001772	C:immunological synapse	Aq	1	1	1	1
GO:0001780	P:neutrophil homeostasis	Aq	1	1	1	1
GO:0001782	P:B cell homeostasis	Aq	2	1	1	1
GO:0001784	F:phosphotyrosine residue binding	Aq	1	1	1	1
GO:0001816	P:cytokine production	Aq	1	1	1	1
GO:0001817	P:regulation of cytokine production	Aq	8	0.5	0.583333	0.875
GO:0001819	P:positive regulation of cytokine production	Aq	2	1	1	1
GO:0001822	P:kidney development	Aq	4	0.833333	1	1
GO:0001824	P:blastocyst development	Aq	2	0.666667	0.5	0.5
GO:0001826	P:inner cell mass cell differentiation	Aq	1	1	1	1
GO:0001827	P:inner cell mass cell fate commitment	Aq	1	1	1	1
GO:0001828	P:inner cell mass cellular morphogenesis	Aq	1	1	1	1
GO:0001829	P:trophectodermal cell differentiation	Aq	1	1	1	1
GO:0001832	P:blastocyst growth	Aq	1	1	1	1
GO:0001833	P:inner cell mass cell proliferation	Aq	1	1	1	1
GO:0001835	P:blastocyst hatching	Aq	1	1	1	1
GO:0001836	P:release of cytochrome c from mitochondria	Aq	1	1	1	1
GO:0001837	P:epithelial to mesenchymal transition	Aq	1	1	1	1
GO:0001843	P:neural tube closure	Aq	2	1	1	1
GO:0001878	P:response to yeast	Aq	6	1	1	1
GO:0001887	P:selenium compound metabolic process	Aq	3	0.444444	0.444444	1
GO:0001889	P:liver development	Aq	20	0.7	0.733333	0.95
GO:0001890	P:placenta development	Aq	1	1	1	1
GO:0001891	C:phagocytic cup	Aq	3	1	1	1
GO:0001895	P:retina homeostasis	Aq	2	1	1	1
GO:0001913	P:T cell mediated cytotoxicity	Aq	1	1	1	1
GO:0001914	P:regulation of T cell mediated cytotoxicity	Aq	1	1	1	1
GO:0001917	C:photoreceptor inner segment	Aq	1	1	1	1
GO:0001919	P:regulation of receptor recycling	Aq	2	1	1	1
GO:0001921	P:positive regulation of receptor recycling	Aq	1	1	1	1
GO:0001927	P:exocyst assembly	Aq	1	1	1	1
GO:0001932	P:regulation of protein phosphorylation	Aq	9	0.925926	0.962963	1
GO:0001933	P:negative regulation of protein phosphorylation	Aq	2	1	1	1
GO:0001934	P:positive regulation of protein phosphorylation	Aq	5	0.8	0.866667	1
GO:0001937	P:negative regulation of endothelial cell proliferation	Aq	2	0.833333	0.833333	1
GO:0001938	P:positive regulation of endothelial cell proliferation	Aq	2	1	1	1
GO:0001939	C:female pronucleus	Aq	1	1	1	1
GO:0001940	C:male pronucleus	Aq	1	1	1	1
GO:0001941	P:postsynaptic membrane organization	Aq	1	1	1	1
GO:0001944	P:vasculature development	Aq	6	0.944444	1	1
GO:0001946	P:lymphangiogenesis	Aq	6	0.555556	0.555556	0.666667
GO:0001947	P:heart looping	Aq	7	0.761905	0.904762	1
GO:0001959	P:regulation of cytokine-mediated signaling pathway	Aq	1	1	1	1
GO:0001965	F:G-protein alpha-subunit binding	Aq	1	1	1	1
GO:0001974	P:blood vessel remodeling	Aq	1	1	1	1
GO:0001975	P:response to amphetamine	Aq	1	1	1	1
GO:0002009	P:morphogenesis of an epithelium	Aq	3	1	1	1
GO:0002028	P:regulation of sodium ion transport	Aq	1	1	1	1
GO:0002039	F:p53 binding	Aq	6	0.833333	0.722222	1
GO:0002040	P:sprouting angiogenesis	Aq	2	1	1	1
GO:0002046	F:opsin binding	Aq	1	1	1	1
GO:0002058	F:uracil binding	Aq	2	0.666667	1	1
GO:0002062	P:chondrocyte differentiation	Aq	2	1	1	1
GO:0002082	P:regulation of oxidative phosphorylation	Aq	2	1	1	1
GO:0002083	F:4-hydroxybenzoate decaprenyltransferase activity	Aq	1	1	1	1
GO:0002084	P:protein depalmitoylation	Aq	12	0.583333	0.805556	0.833333
GO:0002088	P:lens development in camera-type eye	Aq	1	1	1	1
GO:0002090	P:regulation of receptor internalization	Aq	1	0.333333	1	1
GO:0002092	P:positive regulation of receptor internalization	Aq	1	1	1	1
GO:0002094	F:polyprenyltransferase activity	Aq	2	0.166667	1	1
GO:0002098	P:tRNA wobble uridine modification	Aq	28	0.571429	0.761905	0.821429
GO:0002142	C:stereocilia ankle link complex	Aq	1	1	1	1
GO:0002143	P:tRNA wobble position uridine thiolation	Aq	2	1	1	1
GO:0002144	C:cytosolic tRNA wobble base thiouridylase complex	Aq	1	1	1	1
GO:0002151	F:G-quadruplex RNA binding	Aq	1	1	1	1
GO:0002161	F:aminoacyl-tRNA editing activity	Aq	12	0.972222	1	0.916667
GO:0002162	F:dystroglycan binding	Aq	2	0.666667	1	1
GO:0002168	P:instar larval development	Aq	1	1	1	1
GO:0002177	C:manchette	Aq	10	0.333333	0.533333	0.8
GO:0002178	C:palmitoyltransferase complex	Aq	1	1	1	1
GO:0002181	P:cytoplasmic translation	Aq	19	1	1	1
GO:0002183	P:cytoplasmic translational initiation	Aq	6	0.777778	0.888889	1
GO:0002184	P:cytoplasmic translational termination	Aq	2	1	1	1
GO:0002189	C:ribose phosphate diphosphokinase complex	Aq	4	0.916667	1	1
GO:0002191	P:cap-dependent translational initiation	Aq	1	1	1	1
GO:0002196	F:Ser-tRNA(Ala) hydrolase activity	Aq	1	1	1	1
GO:0002224	P:toll-like receptor signaling pathway	Aq	3	0.333333	0.777778	1
GO:0002244	P:hematopoietic progenitor cell differentiation	Aq	5	0.533333	0.666667	0.8
GO:0002275	P:myeloid cell activation involved in immune response	Aq	1	1	1	1
GO:0002276	P:basophil activation involved in immune response	Aq	1	1	1	1
GO:0002376	P:immune system process	Aq	4	1	1	1
GO:0002432	P:granuloma formation	Aq	1	1	1	1
GO:0002443	P:leukocyte mediated immunity	Aq	1	1	1	1
GO:0002446	P:neutrophil mediated immunity	Aq	1	1	1	1
GO:0002467	P:germinal center formation	Aq	1	1	1	1
GO:0002479	P:antigen processing and presentation of exogenous peptide antigen via MHC class I, TAP-dependent	Aq	1	1	1	1
GO:0002548	P:monocyte chemotaxis	Aq	2	1	1	1
GO:0002576	P:platelet degranulation	Aq	1	1	1	1
GO:0002635	P:negative regulation of germinal center formation	Aq	1	1	1	1
GO:0002682	P:regulation of immune system process	Aq	2	1	1	1
GO:0002684	P:positive regulation of immune system process	Aq	1	1	1	1
GO:0002698	P:negative regulation of immune effector process	Aq	1	0	0	0
GO:0002711	P:positive regulation of T cell mediated immunity	Aq	1	1	1	1
GO:0002741	P:positive regulation of cytokine secretion involved in immune response	Aq	2	1	1	1
GO:0002752	P:cell surface pattern recognition receptor signaling pathway	Aq	1	0.333333	1	1
GO:0002755	P:MyD88-dependent toll-like receptor signaling pathway	Aq	2	1	1	1
GO:0002823	P:negative regulation of adaptive immune response based on somatic recombination of immune receptors built from immunoglobulin superfamily domains	Aq	1	0	0	0
GO:0002862	P:negative regulation of inflammatory response to antigenic stimulus	Aq	1	1	1	1
GO:0002891	P:positive regulation of immunoglobulin mediated immune response	Aq	1	1	1	1
GO:0002923	P:regulation of humoral immune response mediated by circulating immunoglobulin	Aq	1	1	1	1
GO:0002926	P:tRNA wobble base 5-methoxycarbonylmethyl-2-thiouridinylation	Aq	2	1	1	1
GO:0002940	P:tRNA N2-guanine methylation	Aq	1	0.333333	1	0
GO:0002943	P:tRNA dihydrouridine synthesis	Aq	4	1	1	1
GO:0002945	C:cyclin K-CDK13 complex	Aq	1	1	1	1
GO:0002949	P:tRNA threonylcarbamoyladenosine modification	Aq	2	1	1	1
GO:0002953	F:5'-deoxynucleotidase activity	Aq	1	1	1	1
GO:0003006	P:developmental process involved in reproduction	Aq	1	1	1	1
GO:0003009	P:skeletal muscle contraction	Aq	1	1	1	1
GO:0003014	P:renal system process	Aq	1	1	1	1
GO:0003091	P:renal water homeostasis	Aq	1	1	1	1
GO:0003105	P:negative regulation of glomerular filtration	Aq	2	1	1	1
GO:0003146	P:heart jogging	Aq	2	0.833333	0.833333	1
GO:0003205	P:cardiac chamber development	Aq	1	1	1	1
GO:0003333	P:amino acid transmembrane transport	Aq	4	1	1	1
GO:0003341	P:cilium movement	Aq	25	0.573333	0.693333	0.84
GO:0003351	P:epithelial cilium movement	Aq	3	0.888889	0.777778	0.666667
GO:0003352	P:regulation of cilium movement	Aq	3	0.666667	0.777778	0.666667
GO:0003355	P:cilium movement involved in otolith formation	Aq	1	1	1	1
GO:0003356	P:regulation of cilium beat frequency	Aq	1	1	1	1
GO:0003374	P:dynamin family protein polymerization involved in mitochondrial fission	Aq	2	1	1	1
GO:0003401	P:axis elongation	Aq	1	1	1	1
GO:0003407	P:neural retina development	Aq	2	1	1	1
GO:0003429	P:growth plate cartilage chondrocyte morphogenesis	Aq	3	0.222222	0.111111	0.666667
GO:0003431	P:growth plate cartilage chondrocyte development	Aq	1	1	1	1
GO:0003674	F:molecular_function	Aq	45	0.807407	0.851852	0.888889
GO:0003676	F:nucleic acid binding	Aq	2594	0.282061	0.233616	0.326908
GO:0003677	F:DNA binding	Aq	1627	0.369392	0.351977	0.433313
GO:0003678	F:DNA helicase activity	Aq	484	0.121901	0.035124	0.109504
GO:0003680	F:AT DNA binding	Aq	2	1	1	1
GO:0003682	F:chromatin binding	Aq	60	0.8	0.861111	0.916667
GO:0003684	F:damaged DNA binding	Aq	53	0.484277	0.597484	0.622642
GO:0003688	F:DNA replication origin binding	Aq	5	1	1	1
GO:0003689	F:DNA clamp loader activity	Aq	11	0.727273	0.818182	1
GO:0003690	F:double-stranded DNA binding	Aq	44	0.401515	0.492424	0.477273
GO:0003697	F:single-stranded DNA binding	Aq	92	0.438406	0.503623	0.608696
GO:0003700	F:DNA-binding transcription factor activity	Aq	239	0.62901	0.585774	0.682008
GO:0003707	F:steroid hormone receptor activity	Aq	1	1	1	1
GO:0003712	F:transcription coregulator activity	Aq	65	0.717949	0.733333	0.815385
GO:0003713	F:transcription coactivator activity	Aq	31	0.849462	0.860215	0.903226
GO:0003714	F:transcription corepressor activity	Aq	37	0.495495	0.675676	0.891892
GO:0003721	F:telomerase RNA reverse transcriptase activity	Aq	1	1	1	1
GO:0003723	F:RNA binding	Aq	419	0.812251	0.840891	0.887828
GO:0003724	F:RNA helicase activity	Aq	5	1	1	1
GO:0003725	F:double-stranded RNA binding	Aq	15	0.8	0.888889	1
GO:0003726	F:double-stranded RNA adenosine deaminase activity	Aq	2	1	1	1
GO:0003727	F:single-stranded RNA binding	Aq	10	1	1	1
GO:0003729	F:mRNA binding	Aq	41	0.837398	0.869919	0.926829
GO:0003730	F:mRNA 3'-UTR binding	Aq	11	0.757576	0.878788	0.909091
GO:0003735	F:structural constituent of ribosome	Aq	188	0.909574	0.939716	0.946809
GO:0003743	F:translation initiation factor activity	Aq	82	0.804878	0.813008	0.878049
GO:0003746	F:translation elongation factor activity	Aq	39	0.675214	0.735043	0.692308
GO:0003747	F:translation release factor activity	Aq	3	1	1	1
GO:0003755	F:peptidyl-prolyl cis-trans isomerase activity	Aq	65	0.764103	0.85641	0.876923
GO:0003756	F:protein disulfide isomerase activity	Aq	4	1	1	1
GO:0003774	F:motor activity	Aq	56	0.85119	0.928571	0.928571
GO:0003777	F:microtubule motor activity	Aq	187	0.618538	0.702317	0.818182
GO:0003779	F:actin binding	Aq	108	0.799383	0.842593	0.888889
GO:0003785	F:actin monomer binding	Aq	8	0.875	0.958333	1
GO:0003796	F:lysozyme activity	Aq	5	0.866667	1	1
GO:0003810	F:protein-glutamine gamma-glutamyltransferase activity	Aq	4	1	1	1
GO:0003824	F:catalytic activity	Aq	405	0.614815	0.641152	0.71358
GO:0003826	F:alpha-ketoacid dehydrogenase activity	Aq	1	1	1	1
GO:0003827	F:alpha-1,3-mannosylglycoprotein 2-beta-N-acetylglucosaminyltransferase activity	Aq	1	1	1	1
GO:0003829	F:beta-1,3-galactosyl-O-glycosyl-glycoprotein beta-1,6-N-acetylglucosaminyltransferase activity	Aq	1	0.333333	1	1
GO:0003837	F:beta-ureidopropionase activity	Aq	2	1	1	1
GO:0003839	F:gamma-glutamylcyclotransferase activity	Aq	3	1	1	1
GO:0003841	F:1-acylglycerol-3-phosphate O-acyltransferase activity	Aq	1	1	1	1
GO:0003842	F:1-pyrroline-5-carboxylate dehydrogenase activity	Aq	1	1	1	1
GO:0003844	F:1,4-alpha-glucan branching enzyme activity	Aq	1	1	1	1
GO:0003847	F:1-alkyl-2-acetylglycerophosphocholine esterase activity	Aq	5	0.866667	0.933333	1
GO:0003854	F:3-beta-hydroxy-delta5-steroid dehydrogenase activity	Aq	4	1	1	1
GO:0003857	F:3-hydroxyacyl-CoA dehydrogenase activity	Aq	2	1	1	1
GO:0003860	F:3-hydroxyisobutyryl-CoA hydrolase activity	Aq	4	0.583333	0.75	0.75
GO:0003863	F:3-methyl-2-oxobutanoate dehydrogenase (2-methylpropanoyl-transferring) activity	Aq	1	1	1	1
GO:0003865	F:3-oxo-5-alpha-steroid 4-dehydrogenase activity	Aq	2	0.833333	1	1
GO:0003867	F:4-aminobutyrate transaminase activity	Aq	6	0.333333	0.333333	0.333333
GO:0003868	F:4-hydroxyphenylpyruvate dioxygenase activity	Aq	2	1	1	1
GO:0003870	F:5-aminolevulinate synthase activity	Aq	1	1	1	1
GO:0003872	F:6-phosphofructokinase activity	Aq	3	0.444444	0.666667	1
GO:0003873	F:6-phosphofructo-2-kinase activity	Aq	1	1	1	1
GO:0003874	F:6-pyruvoyltetrahydropterin synthase activity	Aq	3	0.666667	1	1
GO:0003875	F:ADP-ribosylarginine hydrolase activity	Aq	1	1	1	1
GO:0003876	F:AMP deaminase activity	Aq	1	1	1	1
GO:0003877	F:ATP adenylyltransferase activity	Aq	1	1	1	1
GO:0003878	F:ATP citrate synthase activity	Aq	2	0.5	0.5	1
GO:0003883	F:CTP synthase activity	Aq	1	1	1	1
GO:0003884	F:D-amino-acid oxidase activity	Aq	4	1	1	1
GO:0003885	F:D-arabinono-1,4-lactone oxidase activity	Aq	3	1	1	1
GO:0003886	F:DNA (cytosine-5-)-methyltransferase activity	Aq	8	0.666667	0.916667	0.875
GO:0003887	F:DNA-directed DNA polymerase activity	Aq	32	0.645833	0.65625	0.75
GO:0003896	F:DNA primase activity	Aq	4	0.75	0.833333	0.75
GO:0003899	F:DNA-directed 5'-3' RNA polymerase activity	Aq	50	0.626667	0.72	0.8
GO:0003904	F:deoxyribodipyrimidine photo-lyase activity	Aq	4	1	1	1
GO:0003905	F:alkylbase DNA N-glycosylase activity	Aq	1	1	1	1
GO:0003906	F:DNA-(apurinic or apyrimidinic site) endonuclease activity	Aq	1	1	1	1
GO:0003908	F:methylated-DNA-[protein]-cysteine S-methyltransferase activity	Aq	4	0.583333	0.5	0.5
GO:0003910	F:DNA ligase (ATP) activity	Aq	6	0.722222	0.833333	0.833333
GO:0003916	F:DNA topoisomerase activity	Aq	1	1	1	1
GO:0003917	F:DNA topoisomerase type I activity	Aq	11	0.969697	0.969697	0.909091
GO:0003918	F:DNA topoisomerase type II (ATP-hydrolyzing) activity	Aq	3	1	1	1
GO:0003920	F:GMP reductase activity	Aq	1	1	1	1
GO:0003921	F:GMP synthase activity	Aq	1	1	1	1
GO:0003922	F:GMP synthase (glutamine-hydrolyzing) activity	Aq	2	0.5	0.5	0.5
GO:0003923	F:GPI-anchor transamidase activity	Aq	1	1	1	1
GO:0003924	F:GTPase activity	Aq	330	0.80202	0.869697	0.912121
GO:0003934	F:GTP cyclohydrolase I activity	Aq	1	1	1	1
GO:0003938	F:IMP dehydrogenase activity	Aq	1	1	1	1
GO:0003939	F:L-iditol 2-dehydrogenase activity	Aq	2	1	1	1
GO:0003941	F:L-serine ammonia-lyase activity	Aq	5	1	1	1
GO:0003944	F:N-acetylglucosamine-1-phosphodiester alpha-N-acetylglucosaminidase activity	Aq	2	0	0.166667	0
GO:0003948	F:N4-(beta-N-acetylglucosaminyl)-L-asparaginase activity	Aq	1	1	1	1
GO:0003950	F:NAD+ ADP-ribosyltransferase activity	Aq	66	0.818182	0.883838	0.939394
GO:0003951	F:NAD+ kinase activity	Aq	13	0.820513	0.846154	1
GO:0003952	F:NAD+ synthase (glutamine-hydrolyzing) activity	Aq	1	1	1	1
GO:0003953	F:NAD+ nucleosidase activity	Aq	3	0.666667	0.888889	1
GO:0003954	F:NADH dehydrogenase activity	Aq	4	0.833333	1	1
GO:0003958	F:NADPH-hemoprotein reductase activity	Aq	5	0.933333	1	1
GO:0003960	F:NADPH:quinone reductase activity	Aq	1	1	1	1
GO:0003962	F:cystathionine gamma-synthase activity	Aq	8	0.791667	0.958333	0.75
GO:0003963	F:RNA-3'-phosphate cyclase activity	Aq	1	1	1	1
GO:0003964	F:RNA-directed DNA polymerase activity	Aq	286	0.193473	0.187646	0.297203
GO:0003968	F:RNA-directed 5'-3' RNA polymerase activity	Aq	8	0.166667	0.125	0.5
GO:0003972	F:RNA ligase (ATP) activity	Aq	1	1	1	1
GO:0003973	F:(S)-2-hydroxy-acid oxidase activity	Aq	4	1	1	1
GO:0003974	F:UDP-N-acetylglucosamine 4-epimerase activity	Aq	2	1	1	1
GO:0003975	F:UDP-N-acetylglucosamine-dolichyl-phosphate N-acetylglucosaminephosphotransferase activity	Aq	2	0.833333	1	1
GO:0003977	F:UDP-N-acetylglucosamine diphosphorylase activity	Aq	1	1	1	1
GO:0003978	F:UDP-glucose 4-epimerase activity	Aq	4	1	1	1
GO:0003979	F:UDP-glucose 6-dehydrogenase activity	Aq	1	1	1	1
GO:0003980	F:UDP-glucose:glycoprotein glucosyltransferase activity	Aq	34	0.5	0.578431	0.735294
GO:0003983	F:UTP:glucose-1-phosphate uridylyltransferase activity	Aq	3	0.666667	0.666667	0.666667
GO:0003985	F:acetyl-CoA C-acetyltransferase activity	Aq	5	1	1	1
GO:0003987	F:acetate-CoA ligase activity	Aq	7	0.761905	0.714286	0.857143
GO:0003989	F:acetyl-CoA carboxylase activity	Aq	3	0.555556	1	1
GO:0003993	F:acid phosphatase activity	Aq	14	0.904762	0.928571	0.928571
GO:0003994	F:aconitate hydratase activity	Aq	5	0.8	0.866667	1
GO:0003995	F:acyl-CoA dehydrogenase activity	Aq	8	0.833333	0.875	1
GO:0003997	F:acyl-CoA oxidase activity	Aq	7	0.666667	0.761905	0.857143
GO:0003998	F:acylphosphatase activity	Aq	2	0.333333	0.5	0.5
GO:0004000	F:adenosine deaminase activity	Aq	4	0.583333	0.916667	1
GO:0004001	F:adenosine kinase activity	Aq	1	1	1	1
GO:0004003	F:ATP-dependent DNA helicase activity	Aq	38	0.622807	0.72807	0.763158
GO:0004004	F:ATP-dependent RNA helicase activity	Aq	11	0.878788	0.969697	1
GO:0004008	F:copper-exporting ATPase activity	Aq	2	1	1	1
GO:0004012	F:phospholipid-translocating ATPase activity	Aq	4	1	1	1
GO:0004013	F:adenosylhomocysteinase activity	Aq	3	1	1	1
GO:0004014	F:adenosylmethionine decarboxylase activity	Aq	1	1	1	1
GO:0004016	F:adenylate cyclase activity	Aq	2	1	1	1
GO:0004017	F:adenylate kinase activity	Aq	6	0.833333	0.888889	1
GO:0004018	F:N6-(1,2-dicarboxyethyl)AMP AMP-lyase (fumarate-forming) activity	Aq	2	0.5	0.5	0.5
GO:0004019	F:adenylosuccinate synthase activity	Aq	1	1	1	1
GO:0004020	F:adenylylsulfate kinase activity	Aq	1	1	1	1
GO:0004027	F:alcohol sulfotransferase activity	Aq	1	0	0	1
GO:0004028	F:3-chloroallyl aldehyde dehydrogenase activity	Aq	1	0.333333	1	1
GO:0004029	F:aldehyde dehydrogenase (NAD) activity	Aq	6	0.722222	1	1
GO:0004032	F:alditol:NADP+ 1-oxidoreductase activity	Aq	1	1	1	1
GO:0004040	F:amidase activity	Aq	8	0.75	0.75	1
GO:0004043	F:L-aminoadipate-semialdehyde dehydrogenase activity	Aq	1	1	1	1
GO:0004045	F:aminoacyl-tRNA hydrolase activity	Aq	3	0.888889	1	0.666667
GO:0004046	F:aminoacylase activity	Aq	1	1	1	1
GO:0004047	F:aminomethyltransferase activity	Aq	2	1	1	1
GO:0004053	F:arginase activity	Aq	1	1	1	1
GO:0004057	F:arginyltransferase activity	Aq	5	0.866667	0.866667	1
GO:0004064	F:arylesterase activity	Aq	1	1	1	1
GO:0004065	F:arylsulfatase activity	Aq	1	0.333333	0	0
GO:0004066	F:asparagine synthase (glutamine-hydrolyzing) activity	Aq	2	0.5	0.5	0.5
GO:0004067	F:asparaginase activity	Aq	3	1	1	1
GO:0004069	F:L-aspartate:2-oxoglutarate aminotransferase activity	Aq	8	0.833333	1	1
GO:0004070	F:aspartate carbamoyltransferase activity	Aq	3	0.777778	0.777778	1
GO:0004077	F:biotin-[acetyl-CoA-carboxylase] ligase activity	Aq	1	1	1	1
GO:0004085	F:butyryl-CoA dehydrogenase activity	Aq	1	0	0	0
GO:0004087	F:carbamoyl-phosphate synthase (ammonia) activity	Aq	1	0.333333	0.333333	1
GO:0004088	F:carbamoyl-phosphate synthase (glutamine-hydrolyzing) activity	Aq	3	0.777778	0.777778	1
GO:0004089	F:carbonate dehydratase activity	Aq	6	0.777778	0.888889	1
GO:0004090	F:carbonyl reductase (NADPH) activity	Aq	1	1	1	1
GO:0004095	F:carnitine O-palmitoyltransferase activity	Aq	1	1	1	1
GO:0004096	F:catalase activity	Aq	13	0.461538	0.307692	0.461538
GO:0004100	F:chitin synthase activity	Aq	1	0.333333	0	1
GO:0004105	F:choline-phosphate cytidylyltransferase activity	Aq	1	1	1	1
GO:0004108	F:citrate (Si)-synthase activity	Aq	1	1	1	1
GO:0004109	F:coproporphyrinogen oxidase activity	Aq	2	1	1	1
GO:0004111	F:creatine kinase activity	Aq	1	1	1	1
GO:0004114	F:3',5'-cyclic-nucleotide phosphodiesterase activity	Aq	12	0.805556	0.861111	1
GO:0004122	F:cystathionine beta-synthase activity	Aq	3	1	1	1
GO:0004123	F:cystathionine gamma-lyase activity	Aq	8	0.791667	0.958333	0.75
GO:0004124	F:cysteine synthase activity	Aq	2	1	1	1
GO:0004126	F:cytidine deaminase activity	Aq	1	1	1	1
GO:0004127	F:cytidylate kinase activity	Aq	2	1	1	1
GO:0004128	F:cytochrome-b5 reductase activity, acting on NAD(P)H	Aq	1	1	1	1
GO:0004129	F:cytochrome-c oxidase activity	Aq	21	0.698413	0.619048	0.666667
GO:0004132	F:dCMP deaminase activity	Aq	7	0.571429	0.761905	0.857143
GO:0004134	F:4-alpha-glucanotransferase activity	Aq	1	1	1	1
GO:0004135	F:amylo-alpha-1,6-glucosidase activity	Aq	1	1	1	1
GO:0004136	F:deoxyadenosine kinase activity	Aq	2	1	1	1
GO:0004138	F:deoxyguanosine kinase activity	Aq	1	1	1	1
GO:0004139	F:deoxyribose-phosphate aldolase activity	Aq	1	1	1	1
GO:0004140	F:dephospho-CoA kinase activity	Aq	3	1	1	1
GO:0004143	F:diacylglycerol kinase activity	Aq	5	0.8	0.8	1
GO:0004144	F:diacylglycerol O-acyltransferase activity	Aq	3	0.555556	1	0.666667
GO:0004146	F:dihydrofolate reductase activity	Aq	1	1	1	1
GO:0004148	F:dihydrolipoyl dehydrogenase activity	Aq	1	1	1	1
GO:0004149	F:dihydrolipoyllysine-residue succinyltransferase activity	Aq	3	0.666667	0.888889	1
GO:0004151	F:dihydroorotase activity	Aq	1	0.333333	0.333333	1
GO:0004152	F:dihydroorotate dehydrogenase activity	Aq	4	0.833333	1	1
GO:0004155	F:6,7-dihydropteridine reductase activity	Aq	1	1	1	1
GO:0004159	F:dihydrouracil dehydrogenase (NAD+) activity	Aq	2	0.666667	1	1
GO:0004160	F:dihydroxy-acid dehydratase activity	Aq	1	1	1	1
GO:0004161	F:dimethylallyltranstransferase activity	Aq	1	1	1	1
GO:0004163	F:diphosphomevalonate decarboxylase activity	Aq	1	1	1	1
GO:0004164	F:diphthine synthase activity	Aq	1	1	1	1
GO:0004168	F:dolichol kinase activity	Aq	2	1	1	1
GO:0004170	F:dUTP diphosphatase activity	Aq	4	0.5	0.25	0.5
GO:0004174	F:electron-transferring-flavoprotein dehydrogenase activity	Aq	2	0.833333	1	1
GO:0004175	F:endopeptidase activity	Aq	2	0.5	0.5	1
GO:0004176	F:ATP-dependent peptidase activity	Aq	38	0.324561	0.552632	0.736842
GO:0004177	F:aminopeptidase activity	Aq	13	0.897436	0.923077	0.923077
GO:0004180	F:carboxypeptidase activity	Aq	57	0.695906	0.707602	0.894737
GO:0004181	F:metallocarboxypeptidase activity	Aq	69	0.714976	0.753623	0.913043
GO:0004185	F:serine-type carboxypeptidase activity	Aq	12	0.972222	1	1
GO:0004190	F:aspartic-type endopeptidase activity	Aq	443	0.217457	0.140707	0.214447
GO:0004197	F:cysteine-type endopeptidase activity	Aq	109	0.737003	0.840979	0.889908
GO:0004198	F:calcium-dependent cysteine-type endopeptidase activity	Aq	11	0.909091	1	1
GO:0004222	F:metalloendopeptidase activity	Aq	210	0.785714	0.879365	0.928571
GO:0004252	F:serine-type endopeptidase activity	Aq	143	0.613054	0.713287	0.811189
GO:0004298	F:threonine-type endopeptidase activity	Aq	24	0.930556	0.930556	0.916667
GO:0004300	F:enoyl-CoA hydratase activity	Aq	2	1	1	1
GO:0004301	F:epoxide hydrolase activity	Aq	1	1	1	1
GO:0004305	F:ethanolamine kinase activity	Aq	1	1	1	1
GO:0004309	F:exopolyphosphatase activity	Aq	1	1	1	1
GO:0004310	F:farnesyl-diphosphate farnesyltransferase activity	Aq	1	1	1	1
GO:0004311	F:farnesyltranstransferase activity	Aq	1	1	1	1
GO:0004322	F:ferroxidase activity	Aq	5	0.933333	1	1
GO:0004325	F:ferrochelatase activity	Aq	1	1	1	1
GO:0004326	F:tetrahydrofolylpolyglutamate synthase activity	Aq	1	1	1	1
GO:0004329	F:formate-tetrahydrofolate ligase activity	Aq	2	0.5	0.5	1
GO:0004332	F:fructose-bisphosphate aldolase activity	Aq	2	1	1	1
GO:0004333	F:fumarate hydratase activity	Aq	1	1	1	1
GO:0004334	F:fumarylacetoacetase activity	Aq	1	1	1	1
GO:0004335	F:galactokinase activity	Aq	2	1	1	1
GO:0004336	F:galactosylceramidase activity	Aq	2	1	1	1
GO:0004337	F:geranyltranstransferase activity	Aq	2	1	1	1
GO:0004342	F:glucosamine-6-phosphate deaminase activity	Aq	1	1	1	1
GO:0004343	F:glucosamine 6-phosphate N-acetyltransferase activity	Aq	2	0.666667	0.666667	1
GO:0004345	F:glucose-6-phosphate dehydrogenase activity	Aq	2	1	1	1
GO:0004347	F:glucose-6-phosphate isomerase activity	Aq	1	1	1	1
GO:0004348	F:glucosylceramidase activity	Aq	1	1	1	1
GO:0004349	F:glutamate 5-kinase activity	Aq	1	1	1	1
GO:0004350	F:glutamate-5-semialdehyde dehydrogenase activity	Aq	2	1	1	1
GO:0004351	F:glutamate decarboxylase activity	Aq	1	1	1	1
GO:0004356	F:glutamate-ammonia ligase activity	Aq	4	0.5	0.666667	0.75
GO:0004357	F:glutamate-cysteine ligase activity	Aq	2	1	1	1
GO:0004359	F:glutaminase activity	Aq	3	1	1	1
GO:0004360	F:glutamine-fructose-6-phosphate transaminase (isomerizing) activity	Aq	2	1	1	1
GO:0004362	F:glutathione-disulfide reductase activity	Aq	2	1	1	1
GO:0004363	F:glutathione synthase activity	Aq	2	1	1	1
GO:0004364	F:glutathione transferase activity	Aq	12	1	1	1
GO:0004365	F:glyceraldehyde-3-phosphate dehydrogenase (NAD+) (phosphorylating) activity	Aq	1	1	1	1
GO:0004367	F:glycerol-3-phosphate dehydrogenase [NAD+] activity	Aq	3	0.777778	0.888889	1
GO:0004368	F:glycerol-3-phosphate dehydrogenase (quinone) activity	Aq	1	1	1	1
GO:0004370	F:glycerol kinase activity	Aq	2	1	1	1
GO:0004371	F:glycerone kinase activity	Aq	4	0.833333	0.916667	1
GO:0004372	F:glycine hydroxymethyltransferase activity	Aq	1	1	1	1
GO:0004373	F:glycogen (starch) synthase activity	Aq	1	1	1	1
GO:0004375	F:glycine dehydrogenase (decarboxylating) activity	Aq	14	0.809524	0.904762	1
GO:0004377	F:GDP-Man:Man3GlcNAc2-PP-Dol alpha-1,2-mannosyltransferase activity	Aq	1	1	1	1
GO:0004378	F:GDP-Man:Man1GlcNAc2-PP-Dol alpha-1,3-mannosyltransferase activity	Aq	1	1	1	1
GO:0004379	F:glycylpeptide N-tetradecanoyltransferase activity	Aq	1	1	1	1
GO:0004382	F:guanosine-diphosphatase activity	Aq	1	1	1	1
GO:0004383	F:guanylate cyclase activity	Aq	4	0.833333	1	1
GO:0004385	F:guanylate kinase activity	Aq	4	0.5	0.25	0.5
GO:0004386	F:helicase activity	Aq	471	0.208776	0.163482	0.225053
GO:0004396	F:hexokinase activity	Aq	1	1	1	1
GO:0004397	F:histidine ammonia-lyase activity	Aq	2	1	1	1
GO:0004402	F:histone acetyltransferase activity	Aq	30	0.711111	0.777778	0.766667
GO:0004407	F:histone deacetylase activity	Aq	6	0.833333	0.833333	0.833333
GO:0004408	F:holocytochrome-c synthase activity	Aq	1	1	1	1
GO:0004411	F:homogentisate 1,2-dioxygenase activity	Aq	1	1	1	1
GO:0004415	F:hyalurononglucosaminidase activity	Aq	1	1	1	1
GO:0004416	F:hydroxyacylglutathione hydrolase activity	Aq	2	1	1	1
GO:0004417	F:hydroxyethylthiazole kinase activity	Aq	2	1	1	1
GO:0004418	F:hydroxymethylbilane synthase activity	Aq	1	1	1	1
GO:0004419	F:hydroxymethylglutaryl-CoA lyase activity	Aq	1	1	1	1
GO:0004420	F:hydroxymethylglutaryl-CoA reductase (NADPH) activity	Aq	2	1	1	1
GO:0004421	F:hydroxymethylglutaryl-CoA synthase activity	Aq	1	1	1	1
GO:0004422	F:hypoxanthine phosphoribosyltransferase activity	Aq	1	1	1	1
GO:0004423	F:iduronate-2-sulfatase activity	Aq	16	0.854167	0.916667	0.875
GO:0004427	F:inorganic diphosphatase activity	Aq	1	1	1	1
GO:0004430	F:1-phosphatidylinositol 4-kinase activity	Aq	1	1	1	1
GO:0004435	F:phosphatidylinositol phospholipase C activity	Aq	7	0.904762	0.952381	1
GO:0004438	F:phosphatidylinositol-3-phosphatase activity	Aq	6	0.666667	0.833333	1
GO:0004445	F:inositol-polyphosphate 5-phosphatase activity	Aq	1	1	1	1
GO:0004447	F:iodide peroxidase activity	Aq	2	1	1	1
GO:0004449	F:isocitrate dehydrogenase (NAD+) activity	Aq	5	1	1	1
GO:0004450	F:isocitrate dehydrogenase (NADP+) activity	Aq	1	1	1	1
GO:0004452	F:isopentenyl-diphosphate delta-isomerase activity	Aq	1	1	1	1
GO:0004454	F:ketohexokinase activity	Aq	1	1	1	1
GO:0004458	F:D-lactate dehydrogenase (cytochrome) activity	Aq	4	0.583333	0.916667	1
GO:0004462	F:lactoylglutathione lyase activity	Aq	1	1	1	1
GO:0004463	F:leukotriene-A4 hydrolase activity	Aq	1	1	1	1
GO:0004467	F:long-chain fatty acid-CoA ligase activity	Aq	1	1	1	1
GO:0004468	F:lysine N-acetyltransferase activity, acting on acetyl phosphate as donor	Aq	4	0.333333	0.75	0.75
GO:0004476	F:mannose-6-phosphate isomerase activity	Aq	6	0.555556	0.666667	0.666667
GO:0004477	F:methenyltetrahydrofolate cyclohydrolase activity	Aq	2	1	1	1
GO:0004478	F:methionine adenosyltransferase activity	Aq	3	0.666667	0.666667	1
GO:0004482	F:mRNA (guanine-N7-)-methyltransferase activity	Aq	1	1	1	1
GO:0004483	F:mRNA (nucleoside-2'-O-)-methyltransferase activity	Aq	5	0.8	1	0.8
GO:0004484	F:mRNA guanylyltransferase activity	Aq	2	0.666667	1	1
GO:0004488	F:methylenetetrahydrofolate dehydrogenase (NADP+) activity	Aq	3	0.666667	0.666667	1
GO:0004489	F:methylenetetrahydrofolate reductase (NAD(P)H) activity	Aq	1	1	1	1
GO:0004491	F:methylmalonate-semialdehyde dehydrogenase (acylating) activity	Aq	2	0.5	0.5	0.5
GO:0004493	F:methylmalonyl-CoA epimerase activity	Aq	1	0.333333	1	1
GO:0004494	F:methylmalonyl-CoA mutase activity	Aq	3	0.777778	1	1
GO:0004496	F:mevalonate kinase activity	Aq	1	1	1	1
GO:0004497	F:monooxygenase activity	Aq	32	0.71875	0.916667	0.90625
GO:0004499	F:N,N-dimethylaniline monooxygenase activity	Aq	4	1	1	1
GO:0004500	F:dopamine beta-monooxygenase activity	Aq	4	1	1	1
GO:0004502	F:kynurenine 3-monooxygenase activity	Aq	4	0.75	0.833333	1
GO:0004505	F:phenylalanine 4-monooxygenase activity	Aq	1	1	1	1
GO:0004506	F:squalene monooxygenase activity	Aq	1	1	1	1
GO:0004512	F:inositol-3-phosphate synthase activity	Aq	1	1	1	1
GO:0004514	F:nicotinate-nucleotide diphosphorylase (carboxylating) activity	Aq	4	1	1	1
GO:0004515	F:nicotinate-nucleotide adenylyltransferase activity	Aq	1	1	1	1
GO:0004517	F:nitric-oxide synthase activity	Aq	1	1	1	1
GO:0004518	F:nuclease activity	Aq	42	0.769841	0.896825	0.952381
GO:0004519	F:endonuclease activity	Aq	68	0.480392	0.490196	0.514706
GO:0004520	F:endodeoxyribonuclease activity	Aq	1	1	1	1
GO:0004521	F:endoribonuclease activity	Aq	16	0.708333	0.916667	0.9375
GO:0004523	F:RNA-DNA hybrid ribonuclease activity	Aq	18	0.240741	0.222222	0.222222
GO:0004525	F:ribonuclease III activity	Aq	8	0.791667	0.875	0.875
GO:0004526	F:ribonuclease P activity	Aq	11	0.272727	0.272727	0.272727
GO:0004527	F:exonuclease activity	Aq	15	0.711111	0.555556	0.666667
GO:0004528	F:phosphodiesterase I activity	Aq	3	0.888889	1	0.666667
GO:0004535	F:poly(A)-specific ribonuclease activity	Aq	1	1	1	1
GO:0004536	F:deoxyribonuclease activity	Aq	4	0.75	0.75	0.75
GO:0004540	F:ribonuclease activity	Aq	38	0.342105	0.342105	0.394737
GO:0004550	F:nucleoside diphosphate kinase activity	Aq	10	0.833333	0.9	0.9
GO:0004551	F:nucleotide diphosphatase activity	Aq	1	1	1	1
GO:0004553	F:hydrolase activity, hydrolyzing O-glycosyl compounds	Aq	80	0.845833	0.85	0.9
GO:0004555	F:alpha,alpha-trehalase activity	Aq	1	1	1	1
GO:0004556	F:alpha-amylase activity	Aq	1	1	1	1
GO:0004557	F:alpha-galactosidase activity	Aq	1	0.666667	0.666667	1
GO:0004559	F:alpha-mannosidase activity	Aq	10	0.966667	0.966667	1
GO:0004560	F:alpha-L-fucosidase activity	Aq	13	0.923077	1	1
GO:0004563	F:beta-N-acetylhexosaminidase activity	Aq	5	1	1	1
GO:0004565	F:beta-galactosidase activity	Aq	3	1	1	1
GO:0004566	F:beta-glucuronidase activity	Aq	2	1	1	1
GO:0004571	F:mannosyl-oligosaccharide 1,2-alpha-mannosidase activity	Aq	7	0.952381	1	1
GO:0004573	F:mannosyl-oligosaccharide glucosidase activity	Aq	7	0.761905	0.904762	0.857143
GO:0004579	F:dolichyl-diphosphooligosaccharide-protein glycotransferase activity	Aq	9	0.925926	1	1
GO:0004582	F:dolichyl-phosphate beta-D-mannosyltransferase activity	Aq	2	1	1	1
GO:0004583	F:dolichyl-phosphate-glucose-glycolipid alpha-glucosyltransferase activity	Aq	1	1	1	1
GO:0004584	F:dolichyl-phosphate-mannose-glycolipid alpha-mannosyltransferase activity	Aq	1	1	1	1
GO:0004585	F:ornithine carbamoyltransferase activity	Aq	1	1	1	0
GO:0004587	F:ornithine-oxo-acid transaminase activity	Aq	1	1	1	1
GO:0004588	F:orotate phosphoribosyltransferase activity	Aq	1	1	1	1
GO:0004590	F:orotidine-5'-phosphate decarboxylase activity	Aq	1	1	1	1
GO:0004591	F:oxoglutarate dehydrogenase (succinyl-transferring) activity	Aq	2	1	1	1
GO:0004594	F:pantothenate kinase activity	Aq	1	1	1	1
GO:0004595	F:pantetheine-phosphate adenylyltransferase activity	Aq	1	1	1	1
GO:0004596	F:peptide alpha-N-acetyltransferase activity	Aq	3	1	1	1
GO:0004597	F:peptide-aspartate beta-dioxygenase activity	Aq	3	1	1	1
GO:0004598	F:peptidylamidoglycolate lyase activity	Aq	2	0.5	0.833333	1
GO:0004601	F:peroxidase activity	Aq	18	0.796296	0.87037	1
GO:0004602	F:glutathione peroxidase activity	Aq	8	1	1	1
GO:0004605	F:phosphatidate cytidylyltransferase activity	Aq	2	1	1	1
GO:0004609	F:phosphatidylserine decarboxylase activity	Aq	9	0.592593	0.851852	0.777778
GO:0004610	F:phosphoacetylglucosamine mutase activity	Aq	1	1	1	1
GO:0004613	F:phosphoenolpyruvate carboxykinase (GTP) activity	Aq	2	1	1	1
GO:0004615	F:phosphomannomutase activity	Aq	1	1	1	1
GO:0004616	F:phosphogluconate dehydrogenase (decarboxylating) activity	Aq	1	1	1	1
GO:0004617	F:phosphoglycerate dehydrogenase activity	Aq	1	1	1	1
GO:0004618	F:phosphoglycerate kinase activity	Aq	1	1	1	1
GO:0004620	F:phospholipase activity	Aq	5	0.8	0.8	1
GO:0004622	F:lysophospholipase activity	Aq	1	1	1	1
GO:0004623	F:phospholipase A2 activity	Aq	2	1	1	1
GO:0004629	F:phospholipase C activity	Aq	1	1	1	1
GO:0004630	F:phospholipase D activity	Aq	4	0.916667	1	1
GO:0004631	F:phosphomevalonate kinase activity	Aq	4	0.75	0.75	1
GO:0004632	F:phosphopantothenate--cysteine ligase activity	Aq	1	1	1	1
GO:0004634	F:phosphopyruvate hydratase activity	Aq	3	1	1	1
GO:0004639	F:phosphoribosylaminoimidazolesuccinocarboxamide synthase activity	Aq	2	0	0	0
GO:0004647	F:phosphoserine phosphatase activity	Aq	2	1	1	1
GO:0004648	F:O-phospho-L-serine:2-oxoglutarate aminotransferase activity	Aq	1	1	1	1
GO:0004649	F:poly(ADP-ribose) glycohydrolase activity	Aq	4	0.833333	1	1
GO:0004651	F:polynucleotide 5'-phosphatase activity	Aq	2	0.666667	1	1
GO:0004652	F:polynucleotide adenylyltransferase activity	Aq	3	1	1	1
GO:0004654	F:polyribonucleotide nucleotidyltransferase activity	Aq	4	0.416667	0.666667	1
GO:0004655	F:porphobilinogen synthase activity	Aq	4	0.916667	1	0.5
GO:0004656	F:procollagen-proline 4-dioxygenase activity	Aq	3	1	1	1
GO:0004657	F:proline dehydrogenase activity	Aq	4	1	1	1
GO:0004658	F:propionyl-CoA carboxylase activity	Aq	2	0.333333	1	1
GO:0004659	F:prenyltransferase activity	Aq	3	0.666667	1	1
GO:0004660	F:protein farnesyltransferase activity	Aq	1	1	1	1
GO:0004663	F:Rab geranylgeranyltransferase activity	Aq	4	0.25	0.666667	0.75
GO:0004671	F:protein C-terminal S-isoprenylcysteine carboxyl O-methyltransferase activity	Aq	1	1	1	1
GO:0004672	F:protein kinase activity	Aq	717	0.706648	0.780102	0.849372
GO:0004673	F:protein histidine kinase activity	Aq	2	0	0	0
GO:0004674	F:protein serine/threonine kinase activity	Aq	189	0.825397	0.873016	0.915344
GO:0004675	F:transmembrane receptor protein serine/threonine kinase activity	Aq	6	1	1	1
GO:0004677	F:DNA-dependent protein kinase activity	Aq	6	0.555556	0.555556	0.833333
GO:0004679	F:AMP-activated protein kinase activity	Aq	2	1	1	1
GO:0004683	F:calmodulin-dependent protein kinase activity	Aq	6	1	1	1
GO:0004689	F:phosphorylase kinase activity	Aq	1	1	1	1
GO:0004691	F:cAMP-dependent protein kinase activity	Aq	7	0.714286	0.714286	0.714286
GO:0004692	F:cGMP-dependent protein kinase activity	Aq	1	1	1	1
GO:0004693	F:cyclin-dependent protein serine/threonine kinase activity	Aq	14	0.952381	1	1
GO:0004694	F:eukaryotic translation initiation factor 2alpha kinase activity	Aq	1	1	1	1
GO:0004697	F:protein kinase C activity	Aq	7	0.809524	0.857143	0.857143
GO:0004699	F:calcium-independent protein kinase C activity	Aq	1	1	1	1
GO:0004703	F:G protein-coupled receptor kinase activity	Aq	4	0.75	0.75	0.75
GO:0004704	F:NF-kappaB-inducing kinase activity	Aq	1	1	1	1
GO:0004705	F:JUN kinase activity	Aq	2	1	1	1
GO:0004707	F:MAP kinase activity	Aq	15	0.822222	0.866667	0.8
GO:0004708	F:MAP kinase kinase activity	Aq	3	1	1	1
GO:0004709	F:MAP kinase kinase kinase activity	Aq	3	0.666667	0.666667	0.666667
GO:0004712	F:protein serine/threonine/tyrosine kinase activity	Aq	3	1	1	1
GO:0004713	F:protein tyrosine kinase activity	Aq	161	0.668737	0.782609	0.850932
GO:0004714	F:transmembrane receptor protein tyrosine kinase activity	Aq	29	0.666667	0.735632	0.793103
GO:0004715	F:non-membrane spanning protein tyrosine kinase activity	Aq	51	0.562092	0.738562	0.901961
GO:0004719	F:protein-L-isoaspartate (D-aspartate) O-methyltransferase activity	Aq	1	1	1	1
GO:0004721	F:phosphoprotein phosphatase activity	Aq	147	0.643991	0.725624	0.897959
GO:0004722	F:protein serine/threonine phosphatase activity	Aq	28	0.857143	0.904762	0.892857
GO:0004723	F:calcium-dependent protein serine/threonine phosphatase activity	Aq	1	1	1	1
GO:0004725	F:protein tyrosine phosphatase activity	Aq	222	0.792793	0.825826	0.918919
GO:0004726	F:non-membrane spanning protein tyrosine phosphatase activity	Aq	1	1	1	1
GO:0004729	F:oxygen-dependent protoporphyrinogen oxidase activity	Aq	1	1	1	1
GO:0004731	F:purine-nucleoside phosphorylase activity	Aq	5	1	1	1
GO:0004733	F:pyridoxamine-phosphate oxidase activity	Aq	4	0.833333	1	0.75
GO:0004735	F:pyrroline-5-carboxylate reductase activity	Aq	3	1	1	1
GO:0004738	F:pyruvate dehydrogenase activity	Aq	1	1	1	1
GO:0004739	F:pyruvate dehydrogenase (acetyl-transferring) activity	Aq	3	1	1	1
GO:0004742	F:dihydrolipoyllysine-residue acetyltransferase activity	Aq	1	1	1	1
GO:0004743	F:pyruvate kinase activity	Aq	5	0.933333	1	1
GO:0004747	F:ribokinase activity	Aq	1	1	1	1
GO:0004748	F:ribonucleoside-diphosphate reductase activity, thioredoxin disulfide as acceptor	Aq	1	0.333333	0	1
GO:0004749	F:ribose phosphate diphosphokinase activity	Aq	4	0.916667	1	1
GO:0004750	F:ribulose-phosphate 3-epimerase activity	Aq	1	1	1	1
GO:0004751	F:ribose-5-phosphate isomerase activity	Aq	1	1	1	1
GO:0004753	F:saccharopine dehydrogenase activity	Aq	2	1	1	1
GO:0004756	F:selenide, water dikinase activity	Aq	1	1	1	1
GO:0004757	F:sepiapterin reductase activity	Aq	1	1	1	1
GO:0004760	F:serine-pyruvate transaminase activity	Aq	1	1	1	1
GO:0004766	F:spermidine synthase activity	Aq	2	1	1	1
GO:0004767	F:sphingomyelin phosphodiesterase activity	Aq	11	0.69697	0.909091	1
GO:0004775	F:succinate-CoA ligase (ADP-forming) activity	Aq	3	1	1	1
GO:0004776	F:succinate-CoA ligase (GDP-forming) activity	Aq	2	1	1	1
GO:0004781	F:sulfate adenylyltransferase (ATP) activity	Aq	1	1	1	1
GO:0004784	F:superoxide dismutase activity	Aq	8	0.666667	0.625	1
GO:0004788	F:thiamine diphosphokinase activity	Aq	3	0.666667	1	1
GO:0004791	F:thioredoxin-disulfide reductase activity	Aq	2	1	1	1
GO:0004792	F:thiosulfate sulfurtransferase activity	Aq	4	1	1	1
GO:0004794	F:L-threonine ammonia-lyase activity	Aq	3	1	1	1
GO:0004795	F:threonine synthase activity	Aq	1	1	1	1
GO:0004797	F:thymidine kinase activity	Aq	1	1	1	1
GO:0004798	F:thymidylate kinase activity	Aq	11	0.242424	0.454545	0.545455
GO:0004799	F:thymidylate synthase activity	Aq	1	1	1	1
GO:0004801	F:sedoheptulose-7-phosphate:D-glyceraldehyde-3-phosphate glyceronetransferase activity	Aq	1	1	1	1
GO:0004803	F:transposase activity	Aq	82	0.252033	0.219512	0.353659
GO:0004806	F:triglyceride lipase activity	Aq	1	0.666667	0.666667	1
GO:0004807	F:triose-phosphate isomerase activity	Aq	3	1	1	1
GO:0004809	F:tRNA (guanine-N2-)-methyltransferase activity	Aq	2	0.666667	1	0.5
GO:0004812	F:aminoacyl-tRNA ligase activity	Aq	15	0.666667	0.844444	1
GO:0004813	F:alanine-tRNA ligase activity	Aq	3	0.666667	0.666667	1
GO:0004814	F:arginine-tRNA ligase activity	Aq	2	0.5	0.5	0.5
GO:0004815	F:aspartate-tRNA ligase activity	Aq	1	1	1	1
GO:0004816	F:asparagine-tRNA ligase activity	Aq	3	1	1	1
GO:0004817	F:cysteine-tRNA ligase activity	Aq	1	1	1	1
GO:0004818	F:glutamate-tRNA ligase activity	Aq	2	1	1	1
GO:0004819	F:glutamine-tRNA ligase activity	Aq	1	1	1	1
GO:0004820	F:glycine-tRNA ligase activity	Aq	1	1	1	1
GO:0004821	F:histidine-tRNA ligase activity	Aq	3	0.444444	0.444444	0.666667
GO:0004822	F:isoleucine-tRNA ligase activity	Aq	4	1	1	1
GO:0004823	F:leucine-tRNA ligase activity	Aq	7	0.857143	1	0.857143
GO:0004824	F:lysine-tRNA ligase activity	Aq	2	1	1	1
GO:0004825	F:methionine-tRNA ligase activity	Aq	5	0.6	0.6	1
GO:0004826	F:phenylalanine-tRNA ligase activity	Aq	17	0.666667	0.803922	0.941176
GO:0004827	F:proline-tRNA ligase activity	Aq	5	0.933333	1	1
GO:0004828	F:serine-tRNA ligase activity	Aq	4	1	1	1
GO:0004829	F:threonine-tRNA ligase activity	Aq	1	1	1	1
GO:0004830	F:tryptophan-tRNA ligase activity	Aq	16	0.6875	0.75	0.8125
GO:0004831	F:tyrosine-tRNA ligase activity	Aq	10	1	1	1
GO:0004832	F:valine-tRNA ligase activity	Aq	1	1	1	1
GO:0004838	F:L-tyrosine:2-oxoglutarate aminotransferase activity	Aq	1	1	1	1
GO:0004839	F:ubiquitin activating enzyme activity	Aq	5	0.866667	0.8	0.8
GO:0004842	F:ubiquitin-protein transferase activity	Aq	335	0.58408	0.631841	0.737313
GO:0004843	F:thiol-dependent ubiquitin-specific protease activity	Aq	74	0.657658	0.720721	0.810811
GO:0004844	F:uracil DNA N-glycosylase activity	Aq	5	0.866667	1	1
GO:0004849	F:uridine kinase activity	Aq	3	1	1	1
GO:0004850	F:uridine phosphorylase activity	Aq	2	1	1	1
GO:0004852	F:uroporphyrinogen-III synthase activity	Aq	2	1	1	1
GO:0004853	F:uroporphyrinogen decarboxylase activity	Aq	1	1	1	1
GO:0004854	F:xanthine dehydrogenase activity	Aq	4	0.916667	1	1
GO:0004855	F:xanthine oxidase activity	Aq	3	0.888889	1	1
GO:0004856	F:xylulokinase activity	Aq	1	1	1	1
GO:0004857	F:enzyme inhibitor activity	Aq	1	1	1	1
GO:0004860	F:protein kinase inhibitor activity	Aq	1	1	1	1
GO:0004861	F:cyclin-dependent protein serine/threonine kinase inhibitor activity	Aq	1	1	1	1
GO:0004862	F:cAMP-dependent protein kinase inhibitor activity	Aq	2	1	1	1
GO:0004864	F:protein phosphatase inhibitor activity	Aq	1	1	1	1
GO:0004865	F:protein serine/threonine phosphatase inhibitor activity	Aq	2	1	1	1
GO:0004867	F:serine-type endopeptidase inhibitor activity	Aq	30	0.688889	0.766667	0.9
GO:0004869	F:cysteine-type endopeptidase inhibitor activity	Aq	9	0.851852	0.962963	1
GO:0004879	F:nuclear receptor activity	Aq	1	1	1	1
GO:0004888	F:transmembrane signaling receptor activity	Aq	105	0.726984	0.806349	0.933333
GO:0004930	F:G protein-coupled receptor activity	Aq	277	0.66065	0.699158	0.859206
GO:0004931	F:extracellularly ATP-gated cation channel activity	Aq	4	0.5	0.5	0.5
GO:0004932	F:mating-type factor pheromone receptor activity	Aq	1	0	0	1
GO:0004965	F:G protein-coupled GABA receptor activity	Aq	68	0.75	0.79902	0.852941
GO:0004970	F:ionotropic glutamate receptor activity	Aq	1	1	1	1
GO:0004985	F:opioid receptor activity	Aq	1	1	1	1
GO:0005001	F:transmembrane receptor protein tyrosine phosphatase activity	Aq	4	1	1	1
GO:0005003	F:ephrin receptor activity	Aq	2	1	1	1
GO:0005004	F:GPI-linked ephrin receptor activity	Aq	1	1	1	1
GO:0005021	F:vascular endothelial growth factor-activated receptor activity	Aq	1	1	1	1
GO:0005024	F:transforming growth factor beta-activated receptor activity	Aq	1	1	1	1
GO:0005025	F:transforming growth factor beta receptor activity, type I	Aq	2	1	1	1
GO:0005042	F:netrin receptor activity	Aq	1	1	1	1
GO:0005044	F:scavenger receptor activity	Aq	405	0.757202	0.828807	0.916049
GO:0005047	F:signal recognition particle binding	Aq	2	1	1	1
GO:0005048	F:signal sequence binding	Aq	1	1	1	1
GO:0005049	F:nuclear export signal receptor activity	Aq	2	1	1	1
GO:0005068	F:transmembrane receptor protein tyrosine kinase adaptor activity	Aq	1	1	1	1
GO:0005070	F:SH3/SH2 adaptor activity	Aq	4	0.666667	0.833333	1
GO:0005078	F:MAP-kinase scaffold activity	Aq	3	1	1	1
GO:0005080	F:protein kinase C binding	Aq	5	1	1	1
GO:0005085	F:guanyl-nucleotide exchange factor activity	Aq	75	0.8	0.848889	0.92
GO:0005086	F:ARF guanyl-nucleotide exchange factor activity	Aq	23	0.608696	0.623188	0.869565
GO:0005088	F:Ras guanyl-nucleotide exchange factor activity	Aq	2	1	1	1
GO:0005089	F:Rho guanyl-nucleotide exchange factor activity	Aq	66	0.79798	0.883838	0.969697
GO:0005092	F:GDP-dissociation inhibitor activity	Aq	2	0.666667	1	1
GO:0005093	F:Rab GDP-dissociation inhibitor activity	Aq	1	1	1	1
GO:0005094	F:Rho GDP-dissociation inhibitor activity	Aq	1	1	1	1
GO:0005095	F:GTPase inhibitor activity	Aq	1	1	1	1
GO:0005096	F:GTPase activator activity	Aq	131	0.78626	0.847328	0.923664
GO:0005102	F:signaling receptor binding	Aq	21	0.761905	0.761905	0.761905
GO:0005109	F:frizzled binding	Aq	1	1	1	1
GO:0005112	F:Notch binding	Aq	2	1	1	1
GO:0005125	F:cytokine activity	Aq	4	1	1	1
GO:0005136	F:interleukin-4 receptor binding	Aq	1	1	1	1
GO:0005153	F:interleukin-8 receptor binding	Aq	2	1	1	1
GO:0005154	F:epidermal growth factor receptor binding	Aq	3	1	1	1
GO:0005158	F:insulin receptor binding	Aq	1	1	1	1
GO:0005159	F:insulin-like growth factor receptor binding	Aq	2	1	1	1
GO:0005164	F:tumor necrosis factor receptor binding	Aq	47	0.652482	0.765957	0.87234
GO:0005173	F:stem cell factor receptor binding	Aq	1	1	1	1
GO:0005176	F:ErbB-2 class receptor binding	Aq	14	0.738095	0.714286	0.928571
GO:0005178	F:integrin binding	Aq	3	0.888889	1	1
GO:0005179	F:hormone activity	Aq	22	0.772727	0.575758	0.636364
GO:0005198	F:structural molecule activity	Aq	60	0.488889	0.433333	0.516667
GO:0005199	F:structural constituent of cell wall	Aq	4	0.25	0.333333	0.25
GO:0005200	F:structural constituent of cytoskeleton	Aq	13	0.974359	1	1
GO:0005201	F:extracellular matrix structural constituent	Aq	21	0.650794	0.619048	0.761905
GO:0005215	F:transporter activity	Aq	22	0.848485	0.909091	0.909091
GO:0005216	F:ion channel activity	Aq	79	0.632911	0.616034	0.670886
GO:0005219	F:ryanodine-sensitive calcium-release channel activity	Aq	10	0.166667	0.266667	0.4
GO:0005220	F:inositol 1,4,5-trisphosphate-sensitive calcium-release channel activity	Aq	5	0.933333	0.8	1
GO:0005222	F:intracellular cAMP-activated cation channel activity	Aq	1	1	1	1
GO:0005223	F:intracellular cGMP-activated cation channel activity	Aq	1	1	1	1
GO:0005227	F:calcium activated cation channel activity	Aq	1	0	0	0
GO:0005230	F:extracellular ligand-gated ion channel activity	Aq	6	0.5	0.333333	0.166667
GO:0005242	F:inward rectifier potassium channel activity	Aq	3	0.666667	0.777778	1
GO:0005244	F:voltage-gated ion channel activity	Aq	1	1	1	1
GO:0005245	F:voltage-gated calcium channel activity	Aq	15	0.822222	0.866667	0.933333
GO:0005246	F:calcium channel regulator activity	Aq	1	1	1	1
GO:0005247	F:voltage-gated chloride channel activity	Aq	11	0.757576	0.848485	0.909091
GO:0005249	F:voltage-gated potassium channel activity	Aq	3	0.888889	1	1
GO:0005254	F:chloride channel activity	Aq	2	1	1	1
GO:0005261	F:cation channel activity	Aq	6	1	1	0.833333
GO:0005262	F:calcium channel activity	Aq	30	0.611111	0.688889	0.733333
GO:0005267	F:potassium channel activity	Aq	3	1	1	1
GO:0005272	F:sodium channel activity	Aq	40	0.5	0.533333	0.725
GO:0005287	F:high-affinity basic amino acid transmembrane transporter activity	Aq	1	1	1	1
GO:0005315	F:inorganic phosphate transmembrane transporter activity	Aq	7	0.428571	0.52381	0.857143
GO:0005319	F:lipid transporter activity	Aq	15	0.955556	0.977778	1
GO:0005324	F:long-chain fatty acid transporter activity	Aq	1	1	1	1
GO:0005328	F:neurotransmitter:sodium symporter activity	Aq	3	1	0.666667	1
GO:0005337	F:nucleoside transmembrane transporter activity	Aq	6	0.777778	0.777778	0.833333
GO:0005344	F:oxygen carrier activity	Aq	1	1	1	1
GO:0005351	F:carbohydrate:proton symporter activity	Aq	1	1	1	1
GO:0005366	F:myo-inositol:proton symporter activity	Aq	1	1	1	1
GO:0005375	F:copper ion transmembrane transporter activity	Aq	2	1	1	1
GO:0005381	F:iron ion transmembrane transporter activity	Aq	3	1	1	1
GO:0005384	F:manganese ion transmembrane transporter activity	Aq	2	1	1	1
GO:0005385	F:zinc ion transmembrane transporter activity	Aq	4	0.75	0.75	1
GO:0005388	F:calcium-transporting ATPase activity	Aq	5	0.8	0.8	0.8
GO:0005391	F:sodium:potassium-exchanging ATPase activity	Aq	2	0.833333	1	1
GO:0005432	F:calcium:sodium antiporter activity	Aq	8	0.208333	0.0833333	0.25
GO:0005452	F:inorganic anion exchanger activity	Aq	2	1	1	1
GO:0005457	F:GDP-fucose transmembrane transporter activity	Aq	1	1	1	1
GO:0005471	F:ATP:ADP antiporter activity	Aq	2	1	1	1
GO:0005483	F:soluble NSF attachment protein activity	Aq	1	1	1	1
GO:0005484	F:SNAP receptor activity	Aq	22	0.818182	0.878788	0.863636
GO:0005488	F:binding	Aq	382	0.250436	0.239965	0.340314
GO:0005504	F:fatty acid binding	Aq	4	1	1	1
GO:0005506	F:iron ion binding	Aq	105	0.774603	0.879365	0.914286
GO:0005507	F:copper ion binding	Aq	71	0.769953	0.798122	0.887324
GO:0005509	F:calcium ion binding	Aq	518	0.776705	0.79408	0.878378
GO:0005515	F:protein binding	Aq	5343	0.764115	0.82644	0.914655
GO:0005516	F:calmodulin binding	Aq	15	0.844444	0.933333	1
GO:0005518	F:collagen binding	Aq	5	0.8	0.8	0.8
GO:0005519	F:cytoskeletal regulatory protein binding	Aq	1	1	1	1
GO:0005520	F:insulin-like growth factor binding	Aq	5	1	1	1
GO:0005521	F:lamin binding	Aq	1	1	1	1
GO:0005523	F:tropomyosin binding	Aq	1	1	1	1
GO:0005524	F:ATP binding	Aq	2677	0.635911	0.683601	0.751961
GO:0005525	F:GTP binding	Aq	671	0.741679	0.818182	0.910581
GO:0005528	F:FK506 binding	Aq	1	1	1	1
GO:0005534	F:galactose binding	Aq	2	1	1	1
GO:0005536	F:glucose binding	Aq	1	1	1	1
GO:0005540	F:hyaluronic acid binding	Aq	2	0.666667	1	0.5
GO:0005542	F:folic acid binding	Aq	1	1	1	1
GO:0005543	F:phospholipid binding	Aq	17	0.882353	0.941176	1
GO:0005544	F:calcium-dependent phospholipid binding	Aq	10	0.866667	0.866667	0.9
GO:0005545	F:1-phosphatidylinositol binding	Aq	1	1	1	1
GO:0005546	F:phosphatidylinositol-4,5-bisphosphate binding	Aq	3	1	1	1
GO:0005547	F:phosphatidylinositol-3,4,5-trisphosphate binding	Aq	7	0.904762	0.857143	1
GO:0005548	F:phospholipid transporter activity	Aq	2	1	1	1
GO:0005549	F:odorant binding	Aq	4	1	1	1
GO:0005575	C:cellular_component	Aq	41	0.780488	0.829268	0.878049
GO:0005576	C:extracellular region	Aq	160	0.75625	0.80625	0.89375
GO:0005581	C:collagen trimer	Aq	21	0.47619	0.507937	0.714286
GO:0005583	C:fibrillar collagen trimer	Aq	1	1	1	1
GO:0005604	C:basement membrane	Aq	10	0.7	0.833333	1
GO:0005615	C:extracellular space	Aq	71	0.821596	0.760563	0.816901
GO:0005618	C:cell wall	Aq	8	0.875	0.875	0.875
GO:0005622	C:intracellular	Aq	51	0.928105	0.941176	0.960784
GO:0005623	C:cell	Aq	135	0.832099	0.869136	0.918519
GO:0005628	C:prospore membrane	Aq	1	1	1	1
GO:0005634	C:nucleus	Aq	1071	0.761282	0.804855	0.856209
GO:0005635	C:nuclear envelope	Aq	21	0.587302	0.730159	0.857143
GO:0005637	C:nuclear inner membrane	Aq	1	1	1	1
GO:0005639	C:integral component of nuclear inner membrane	Aq	5	0.2	0.2	0.2
GO:0005643	C:nuclear pore	Aq	36	0.851852	0.888889	0.833333
GO:0005654	C:nucleoplasm	Aq	196	0.69898	0.77551	0.826531
GO:0005655	C:nucleolar ribonuclease P complex	Aq	2	1	1	1
GO:0005657	C:replication fork	Aq	11	0.272727	0.272727	0.454545
GO:0005658	C:alpha DNA polymerase:primase complex	Aq	1	0	0.333333	0
GO:0005662	C:DNA replication factor A complex	Aq	27	0.17284	0.320988	0.296296
GO:0005663	C:DNA replication factor C complex	Aq	11	0.727273	0.818182	1
GO:0005664	C:nuclear origin of replication recognition complex	Aq	6	0.944444	1	1
GO:0005665	C:RNA polymerase II, core complex	Aq	16	0.854167	0.979167	1
GO:0005666	C:RNA polymerase III complex	Aq	22	0.848485	0.939394	1
GO:0005667	C:transcription factor complex	Aq	37	0.810811	0.828829	0.864865
GO:0005669	C:transcription factor TFIID complex	Aq	26	0.820513	0.833333	0.961538
GO:0005671	C:Ada2/Gcn5/Ada3 transcription activator complex	Aq	13	0.871795	0.923077	0.923077
GO:0005672	C:transcription factor TFIIA complex	Aq	3	1	1	1
GO:0005673	C:transcription factor TFIIE complex	Aq	1	1	1	1
GO:0005674	C:transcription factor TFIIF complex	Aq	1	1	1	1
GO:0005675	C:transcription factor TFIIH holo complex	Aq	6	0.944444	1	1
GO:0005677	C:chromatin silencing complex	Aq	1	1	1	1
GO:0005680	C:anaphase-promoting complex	Aq	14	0.761905	0.952381	0.928571
GO:0005681	C:spliceosomal complex	Aq	32	0.916667	0.927083	0.9375
GO:0005682	C:U5 snRNP	Aq	15	0.955556	0.933333	0.933333
GO:0005683	C:U7 snRNP	Aq	1	1	1	1
GO:0005684	C:U2-type spliceosomal complex	Aq	3	1	1	1
GO:0005685	C:U1 snRNP	Aq	14	0.952381	0.928571	1
GO:0005686	C:U2 snRNP	Aq	16	1	1	1
GO:0005687	C:U4 snRNP	Aq	6	1	1	1
GO:0005688	C:U6 snRNP	Aq	8	0.875	0.875	0.875
GO:0005689	C:U12-type spliceosomal complex	Aq	13	0.897436	0.923077	0.923077
GO:0005694	C:chromosome	Aq	51	0.69281	0.745098	0.745098
GO:0005697	C:telomerase holoenzyme complex	Aq	1	1	1	1
GO:0005700	C:polytene chromosome	Aq	6	0.833333	0.833333	0.833333
GO:0005712	C:chiasma	Aq	1	1	1	1
GO:0005719	C:nuclear euchromatin	Aq	9	0.888889	0.888889	0.888889
GO:0005720	C:nuclear heterochromatin	Aq	4	1	1	1
GO:0005730	C:nucleolus	Aq	118	0.889831	0.935028	0.966102
GO:0005732	C:small nucleolar ribonucleoprotein complex	Aq	7	0.857143	0.857143	1
GO:0005736	C:RNA polymerase I complex	Aq	19	0.77193	0.912281	1
GO:0005737	C:cytoplasm	Aq	815	0.803272	0.865849	0.923926
GO:0005739	C:mitochondrion	Aq	367	0.674841	0.673933	0.711172
GO:0005740	C:mitochondrial envelope	Aq	4	0.916667	1	1
GO:0005741	C:mitochondrial outer membrane	Aq	12	0.888889	0.916667	1
GO:0005742	C:mitochondrial outer membrane translocase complex	Aq	1	1	1	1
GO:0005743	C:mitochondrial inner membrane	Aq	53	0.779874	0.805031	0.849057
GO:0005744	C:TIM23 mitochondrial import inner membrane translocase complex	Aq	6	1	1	1
GO:0005746	C:mitochondrial respirasome	Aq	1	0.666667	1	1
GO:0005747	C:mitochondrial respiratory chain complex I	Aq	20	1	1	1
GO:0005749	C:mitochondrial respiratory chain complex II, succinate dehydrogenase complex (ubiquinone)	Aq	2	1	1	1
GO:0005750	C:mitochondrial respiratory chain complex III	Aq	8	0.875	1	1
GO:0005751	C:mitochondrial respiratory chain complex IV	Aq	4	1	1	1
GO:0005753	C:mitochondrial proton-transporting ATP synthase complex	Aq	1	1	1	1
GO:0005758	C:mitochondrial intermembrane space	Aq	21	0.84127	0.984127	0.952381
GO:0005759	C:mitochondrial matrix	Aq	47	0.695035	0.77305	0.893617
GO:0005760	C:gamma DNA polymerase complex	Aq	1	1	1	1
GO:0005761	C:mitochondrial ribosome	Aq	8	0.625	0.625	0.625
GO:0005762	C:mitochondrial large ribosomal subunit	Aq	13	0.923077	0.923077	0.923077
GO:0005763	C:mitochondrial small ribosomal subunit	Aq	12	0.75	0.75	0.75
GO:0005764	C:lysosome	Aq	40	0.916667	0.983333	1
GO:0005765	C:lysosomal membrane	Aq	17	0.784314	0.823529	0.882353
GO:0005768	C:endosome	Aq	39	0.905983	0.931624	0.974359
GO:0005769	C:early endosome	Aq	17	0.980392	1	1
GO:0005770	C:late endosome	Aq	8	0.875	0.875	1
GO:0005771	C:multivesicular body	Aq	9	1	1	1
GO:0005773	C:vacuole	Aq	9	0.888889	0.888889	1
GO:0005774	C:vacuolar membrane	Aq	8	0.916667	0.875	1
GO:0005776	C:autophagosome	Aq	6	1	1	1
GO:0005777	C:peroxisome	Aq	40	0.841667	0.916667	0.9
GO:0005778	C:peroxisomal membrane	Aq	7	0.904762	1	1
GO:0005779	C:integral component of peroxisomal membrane	Aq	5	1	1	1
GO:0005780	C:extrinsic component of intraperoxisomal membrane	Aq	2	1	1	1
GO:0005782	C:peroxisomal matrix	Aq	2	1	1	1
GO:0005783	C:endoplasmic reticulum	Aq	113	0.825959	0.887906	0.946903
GO:0005784	C:Sec61 translocon complex	Aq	2	1	1	1
GO:0005785	C:signal recognition particle receptor complex	Aq	1	1	1	1
GO:0005786	C:signal recognition particle, endoplasmic reticulum targeting	Aq	5	1	1	1
GO:0005787	C:signal peptidase complex	Aq	6	0.833333	0.888889	1
GO:0005788	C:endoplasmic reticulum lumen	Aq	9	0.925926	1	1
GO:0005789	C:endoplasmic reticulum membrane	Aq	99	0.818182	0.919192	0.919192
GO:0005790	C:smooth endoplasmic reticulum	Aq	1	1	1	1
GO:0005791	C:rough endoplasmic reticulum	Aq	3	1	1	1
GO:0005793	C:endoplasmic reticulum-Golgi intermediate compartment	Aq	10	0.933333	0.933333	0.9
GO:0005794	C:Golgi apparatus	Aq	111	0.783784	0.861862	0.927928
GO:0005795	C:Golgi stack	Aq	1	1	1	1
GO:0005801	C:cis-Golgi network	Aq	9	0.851852	0.814815	0.777778
GO:0005802	C:trans-Golgi network	Aq	25	0.84	0.84	0.88
GO:0005811	C:lipid droplet	Aq	3	0.666667	0.666667	1
GO:0005813	C:centrosome	Aq	79	0.822785	0.873418	0.949367
GO:0005814	C:centriole	Aq	19	0.859649	0.894737	0.947368
GO:0005815	C:microtubule organizing center	Aq	27	0.740741	0.82716	0.851852
GO:0005819	C:spindle	Aq	10	0.8	0.933333	1
GO:0005825	C:half bridge of spindle pole body	Aq	1	1	1	1
GO:0005827	C:polar microtubule	Aq	2	1	1	1
GO:0005828	C:kinetochore microtubule	Aq	1	1	1	1
GO:0005829	C:cytosol	Aq	411	0.883212	0.933496	0.956204
GO:0005832	C:chaperonin-containing T-complex	Aq	8	1	1	1
GO:0005834	C:heterotrimeric G-protein complex	Aq	6	1	1	1
GO:0005838	C:proteasome regulatory particle	Aq	3	1	1	1
GO:0005839	C:proteasome core complex	Aq	10	0.933333	0.866667	0.8
GO:0005840	C:ribosome	Aq	106	0.820755	0.871069	0.886792
GO:0005844	C:polysome	Aq	5	0.933333	1	1
GO:0005845	C:mRNA cap binding complex	Aq	3	1	1	1
GO:0005846	C:nuclear cap binding complex	Aq	2	1	1	1
GO:0005847	C:mRNA cleavage and polyadenylation specificity factor complex	Aq	9	0.925926	0.962963	1
GO:0005848	C:mRNA cleavage stimulating factor complex	Aq	1	1	1	1
GO:0005849	C:mRNA cleavage factor complex	Aq	4	0.833333	1	1
GO:0005850	C:eukaryotic translation initiation factor 2 complex	Aq	2	1	1	1
GO:0005851	C:eukaryotic translation initiation factor 2B complex	Aq	1	1	1	1
GO:0005852	C:eukaryotic translation initiation factor 3 complex	Aq	14	0.809524	0.880952	0.928571
GO:0005853	C:eukaryotic translation elongation factor 1 complex	Aq	5	0.533333	0.466667	0.4
GO:0005856	C:cytoskeleton	Aq	62	0.935484	0.962366	1
GO:0005858	C:axonemal dynein complex	Aq	10	0.7	0.8	0.9
GO:0005861	C:troponin complex	Aq	1	1	1	1
GO:0005868	C:cytoplasmic dynein complex	Aq	45	0.548148	0.62963	0.777778
GO:0005869	C:dynactin complex	Aq	5	1	1	1
GO:0005871	C:kinesin complex	Aq	16	0.645833	0.75	0.875
GO:0005873	C:plus-end kinesin complex	Aq	2	1	1	1
GO:0005874	C:microtubule	Aq	83	0.726908	0.827309	0.891566
GO:0005876	C:spindle microtubule	Aq	4	1	1	1
GO:0005879	C:axonemal microtubule	Aq	1	1	1	1
GO:0005880	C:nuclear microtubule	Aq	1	1	1	1
GO:0005881	C:cytoplasmic microtubule	Aq	3	1	1	1
GO:0005882	C:intermediate filament	Aq	38	0.27193	0.140351	0.236842
GO:0005884	C:actin filament	Aq	10	0.933333	0.933333	1
GO:0005885	C:Arp2/3 protein complex	Aq	8	1	1	1
GO:0005886	C:plasma membrane	Aq	173	0.8921	0.899807	0.965318
GO:0005887	C:integral component of plasma membrane	Aq	36	0.851852	0.87037	0.888889
GO:0005890	C:sodium:potassium-exchanging ATPase complex	Aq	1	1	1	1
GO:0005891	C:voltage-gated calcium channel complex	Aq	2	1	1	1
GO:0005901	C:caveola	Aq	3	1	1	1
GO:0005902	C:microvillus	Aq	1	1	1	1
GO:0005903	C:brush border	Aq	1	0.333333	1	1
GO:0005905	C:clathrin-coated pit	Aq	3	0.444444	0.666667	0.666667
GO:0005911	C:cell-cell junction	Aq	6	1	1	1
GO:0005912	C:adherens junction	Aq	1	1	1	1
GO:0005913	C:cell-cell adherens junction	Aq	4	1	1	1
GO:0005921	C:gap junction	Aq	2	0.666667	0.5	0.5
GO:0005923	C:bicellular tight junction	Aq	8	0.708333	1	1
GO:0005925	C:focal adhesion	Aq	7	0.714286	0.857143	0.857143
GO:0005927	C:muscle tendon junction	Aq	1	0	0.666667	1
GO:0005929	C:cilium	Aq	37	0.936937	0.990991	1
GO:0005930	C:axoneme	Aq	31	0.741935	0.88172	0.83871
GO:0005934	C:cellular bud tip	Aq	1	1	1	1
GO:0005935	C:cellular bud neck	Aq	1	1	1	1
GO:0005938	C:cell cortex	Aq	30	0.844444	0.877778	0.966667
GO:0005940	C:septin ring	Aq	5	0.666667	0.8	0.6
GO:0005942	C:phosphatidylinositol 3-kinase complex	Aq	8	0.916667	1	1
GO:0005944	C:phosphatidylinositol 3-kinase complex, class IB	Aq	1	1	1	1
GO:0005947	C:mitochondrial alpha-ketoglutarate dehydrogenase complex	Aq	1	1	1	1
GO:0005952	C:cAMP-dependent protein kinase complex	Aq	3	1	1	1
GO:0005954	C:calcium- and calmodulin-dependent protein kinase complex	Aq	1	1	1	1
GO:0005955	C:calcineurin complex	Aq	1	1	1	1
GO:0005956	C:protein kinase CK2 complex	Aq	1	1	1	1
GO:0005958	C:DNA-dependent protein kinase-DNA ligase 4 complex	Aq	1	1	1	1
GO:0005960	C:glycine cleavage complex	Aq	4	1	1	1
GO:0005964	C:phosphorylase kinase complex	Aq	1	1	1	1
GO:0005965	C:protein farnesyltransferase complex	Aq	1	1	1	1
GO:0005968	C:Rab-protein geranylgeranyltransferase complex	Aq	5	0.4	0.733333	0.8
GO:0005971	C:ribonucleoside-diphosphate reductase complex	Aq	1	0.333333	0	1
GO:0005975	P:carbohydrate metabolic process	Aq	144	0.831019	0.863426	0.888889
GO:0005977	P:glycogen metabolic process	Aq	5	0.8	0.8	1
GO:0005978	P:glycogen biosynthetic process	Aq	4	1	1	1
GO:0005980	P:glycogen catabolic process	Aq	1	1	1	1
GO:0005986	P:sucrose biosynthetic process	Aq	2	1	1	0.5
GO:0005991	P:trehalose metabolic process	Aq	1	1	1	1
GO:0005992	P:trehalose biosynthetic process	Aq	1	0.666667	1	1
GO:0005997	P:xylulose metabolic process	Aq	2	1	1	1
GO:0006000	P:fructose metabolic process	Aq	4	1	1	0.75
GO:0006002	P:fructose 6-phosphate metabolic process	Aq	6	0.722222	0.833333	0.833333
GO:0006003	P:fructose 2,6-bisphosphate metabolic process	Aq	1	1	1	1
GO:0006004	P:fucose metabolic process	Aq	9	1	1	1
GO:0006006	P:glucose metabolic process	Aq	6	1	1	1
GO:0006007	P:glucose catabolic process	Aq	1	1	1	1
GO:0006011	P:UDP-glucose metabolic process	Aq	3	0.666667	0.666667	0.666667
GO:0006012	P:galactose metabolic process	Aq	5	1	1	1
GO:0006013	P:mannose metabolic process	Aq	11	0.969697	0.969697	1
GO:0006014	P:D-ribose metabolic process	Aq	2	1	1	1
GO:0006015	P:5-phosphoribose 1-diphosphate biosynthetic process	Aq	4	0.916667	1	1
GO:0006021	P:inositol biosynthetic process	Aq	1	1	1	1
GO:0006024	P:glycosaminoglycan biosynthetic process	Aq	3	1	1	1
GO:0006027	P:glycosaminoglycan catabolic process	Aq	1	1	1	1
GO:0006030	P:chitin metabolic process	Aq	11	0.545455	0.515152	0.636364
GO:0006040	P:amino sugar metabolic process	Aq	3	0.555556	0.444444	0.666667
GO:0006043	P:glucosamine catabolic process	Aq	1	1	1	1
GO:0006044	P:N-acetylglucosamine metabolic process	Aq	8	0.625	0.708333	0.875
GO:0006045	P:N-acetylglucosamine biosynthetic process	Aq	1	1	1	1
GO:0006046	P:N-acetylglucosamine catabolic process	Aq	1	1	1	1
GO:0006048	P:UDP-N-acetylglucosamine biosynthetic process	Aq	6	0.888889	0.888889	1
GO:0006049	P:UDP-N-acetylglucosamine catabolic process	Aq	1	1	1	1
GO:0006061	P:sorbitol biosynthetic process	Aq	2	1	1	1
GO:0006062	P:sorbitol catabolic process	Aq	2	1	1	1
GO:0006065	P:UDP-glucuronate biosynthetic process	Aq	1	1	1	1
GO:0006069	P:ethanol oxidation	Aq	1	1	1	1
GO:0006071	P:glycerol metabolic process	Aq	6	0.888889	0.944444	1
GO:0006081	P:cellular aldehyde metabolic process	Aq	4	0.75	1	1
GO:0006084	P:acetyl-CoA metabolic process	Aq	1	1	1	1
GO:0006085	P:acetyl-CoA biosynthetic process	Aq	2	0.5	0.5	1
GO:0006086	P:acetyl-CoA biosynthetic process from pyruvate	Aq	3	1	1	1
GO:0006090	P:pyruvate metabolic process	Aq	1	1	1	1
GO:0006091	P:generation of precursor metabolites and energy	Aq	2	1	1	1
GO:0006094	P:gluconeogenesis	Aq	9	0.925926	0.962963	0.888889
GO:0006096	P:glycolytic process	Aq	17	0.980392	1	1
GO:0006098	P:pentose-phosphate shunt	Aq	4	1	1	1
GO:0006099	P:tricarboxylic acid cycle	Aq	27	0.925926	0.962963	1
GO:0006101	P:citrate metabolic process	Aq	2	0.5	0.5	1
GO:0006102	P:isocitrate metabolic process	Aq	1	1	1	1
GO:0006103	P:2-oxoglutarate metabolic process	Aq	1	1	1	1
GO:0006104	P:succinyl-CoA metabolic process	Aq	3	1	1	1
GO:0006105	P:succinate metabolic process	Aq	3	1	1	1
GO:0006106	P:fumarate metabolic process	Aq	1	1	1	1
GO:0006107	P:oxaloacetate metabolic process	Aq	1	0.333333	1	1
GO:0006108	P:malate metabolic process	Aq	4	0.916667	1	1
GO:0006110	P:regulation of glycolytic process	Aq	2	1	1	1
GO:0006111	P:regulation of gluconeogenesis	Aq	1	1	1	1
GO:0006116	P:NADH oxidation	Aq	3	1	1	1
GO:0006119	P:oxidative phosphorylation	Aq	6	0.5	0.222222	0.166667
GO:0006120	P:mitochondrial electron transport, NADH to ubiquinone	Aq	7	1	1	1
GO:0006121	P:mitochondrial electron transport, succinate to ubiquinone	Aq	3	1	1	1
GO:0006122	P:mitochondrial electron transport, ubiquinol to cytochrome c	Aq	10	0.8	0.9	0.9
GO:0006123	P:mitochondrial electron transport, cytochrome c to oxygen	Aq	4	0.916667	1	1
GO:0006127	P:glycerophosphate shuttle	Aq	1	0.333333	0.666667	1
GO:0006139	P:nucleobase-containing compound metabolic process	Aq	13	0.820513	0.846154	0.923077
GO:0006145	P:purine nucleobase catabolic process	Aq	1	1	1	1
GO:0006146	P:adenine catabolic process	Aq	1	1	1	1
GO:0006147	P:guanine catabolic process	Aq	2	1	1	1
GO:0006154	P:adenosine catabolic process	Aq	2	0.333333	0.833333	1
GO:0006163	P:purine nucleotide metabolic process	Aq	3	0.333333	0	0.333333
GO:0006164	P:purine nucleotide biosynthetic process	Aq	9	0.407407	0.444444	0.555556
GO:0006165	P:nucleoside diphosphate phosphorylation	Aq	7	0.952381	1	1
GO:0006166	P:purine ribonucleoside salvage	Aq	2	1	1	1
GO:0006167	P:AMP biosynthetic process	Aq	1	1	1	1
GO:0006168	P:adenine salvage	Aq	1	1	1	1
GO:0006170	P:dAMP biosynthetic process	Aq	2	1	1	1
GO:0006171	P:cAMP biosynthetic process	Aq	2	1	1	1
GO:0006172	P:ADP biosynthetic process	Aq	2	1	1	1
GO:0006177	P:GMP biosynthetic process	Aq	3	0.666667	0.666667	0.666667
GO:0006178	P:guanine salvage	Aq	1	1	1	1
GO:0006180	P:deoxyguanosine salvage	Aq	1	1	1	1
GO:0006182	P:cGMP biosynthetic process	Aq	4	0.833333	1	1
GO:0006183	P:GTP biosynthetic process	Aq	6	0.944444	1	1
GO:0006189	P:'de novo' IMP biosynthetic process	Aq	5	0.333333	0.333333	0.4
GO:0006203	P:dGTP catabolic process	Aq	1	0.666667	1	1
GO:0006207	P:'de novo' pyrimidine nucleobase biosynthetic process	Aq	8	0.916667	0.916667	1
GO:0006210	P:thymine catabolic process	Aq	2	0.666667	1	1
GO:0006211	P:5-methylcytosine catabolic process	Aq	1	1	1	1
GO:0006212	P:uracil catabolic process	Aq	2	0.666667	1	1
GO:0006214	P:thymidine catabolic process	Aq	1	1	1	1
GO:0006220	P:pyrimidine nucleotide metabolic process	Aq	4	0.333333	0.333333	0.75
GO:0006221	P:pyrimidine nucleotide biosynthetic process	Aq	2	1	1	1
GO:0006222	P:UMP biosynthetic process	Aq	2	0.666667	1	1
GO:0006226	P:dUMP biosynthetic process	Aq	6	0.833333	1	1
GO:0006227	P:dUDP biosynthetic process	Aq	3	0.555556	0.666667	0.666667
GO:0006228	P:UTP biosynthetic process	Aq	6	0.833333	0.888889	1
GO:0006231	P:dTMP biosynthetic process	Aq	5	0.8	1	1
GO:0006233	P:dTDP biosynthetic process	Aq	11	0.242424	0.454545	0.545455
GO:0006235	P:dTTP biosynthetic process	Aq	3	0.555556	0.666667	0.666667
GO:0006241	P:CTP biosynthetic process	Aq	5	0.933333	1	1
GO:0006259	P:DNA metabolic process	Aq	370	0.131532	0.0855856	0.145946
GO:0006260	P:DNA replication	Aq	124	0.446237	0.526882	0.604839
GO:0006261	P:DNA-dependent DNA replication	Aq	16	0.916667	0.9375	1
GO:0006264	P:mitochondrial DNA replication	Aq	1	1	1	1
GO:0006265	P:DNA topological change	Aq	38	0.429825	0.535088	0.5
GO:0006267	P:pre-replicative complex assembly involved in nuclear cell cycle DNA replication	Aq	1	1	1	1
GO:0006268	P:DNA unwinding involved in DNA replication	Aq	28	0.238095	0.380952	0.357143
GO:0006269	P:DNA replication, synthesis of RNA primer	Aq	4	0.75	0.833333	0.75
GO:0006270	P:DNA replication initiation	Aq	36	0.675926	0.777778	0.916667
GO:0006271	P:DNA strand elongation involved in DNA replication	Aq	1	1	1	1
GO:0006272	P:leading strand elongation	Aq	2	1	1	1
GO:0006275	P:regulation of DNA replication	Aq	6	1	1	1
GO:0006278	P:RNA-dependent DNA biosynthetic process	Aq	286	0.193473	0.187646	0.297203
GO:0006281	P:DNA repair	Aq	726	0.263545	0.235078	0.315427
GO:0006282	P:regulation of DNA repair	Aq	1	0.666667	1	1
GO:0006283	P:transcription-coupled nucleotide-excision repair	Aq	8	0.708333	0.75	1
GO:0006284	P:base-excision repair	Aq	34	0.323529	0.460784	0.441176
GO:0006285	P:base-excision repair, AP site formation	Aq	2	1	1	1
GO:0006287	P:base-excision repair, gap-filling	Aq	3	1	1	1
GO:0006289	P:nucleotide-excision repair	Aq	44	0.484848	0.560606	0.568182
GO:0006290	P:pyrimidine dimer repair	Aq	1	1	1	1
GO:0006295	P:nucleotide-excision repair, DNA incision, 3'-to lesion	Aq	2	0.833333	1	1
GO:0006296	P:nucleotide-excision repair, DNA incision, 5'-to lesion	Aq	7	0.666667	0.714286	1
GO:0006297	P:nucleotide-excision repair, DNA gap filling	Aq	6	0.666667	0.666667	1
GO:0006298	P:mismatch repair	Aq	39	0.299145	0.452991	0.435897
GO:0006301	P:postreplication repair	Aq	3	1	1	1
GO:0006302	P:double-strand break repair	Aq	21	0.904762	0.984127	1
GO:0006303	P:double-strand break repair via nonhomologous end joining	Aq	14	0.809524	0.809524	0.928571
GO:0006304	P:DNA modification	Aq	1	1	1	1
GO:0006306	P:DNA methylation	Aq	2	1	1	1
GO:0006307	P:DNA dealkylation involved in DNA repair	Aq	1	1	1	1
GO:0006308	P:DNA catabolic process	Aq	1	1	1	1
GO:0006309	P:apoptotic DNA fragmentation	Aq	1	1	1	1
GO:0006310	P:DNA recombination	Aq	822	0.207624	0.138686	0.220195
GO:0006312	P:mitotic recombination	Aq	44	0.151515	0.287879	0.363636
GO:0006313	P:transposition, DNA-mediated	Aq	95	0.231579	0.2	0.336842
GO:0006325	P:chromatin organization	Aq	27	0.592593	0.654321	0.666667
GO:0006333	P:chromatin assembly or disassembly	Aq	4	0.75	0.75	0.75
GO:0006334	P:nucleosome assembly	Aq	19	0.789474	0.736842	0.736842
GO:0006336	P:DNA replication-independent nucleosome assembly	Aq	4	1	1	1
GO:0006337	P:nucleosome disassembly	Aq	3	1	1	1
GO:0006338	P:chromatin remodeling	Aq	35	0.733333	0.828571	0.914286
GO:0006342	P:chromatin silencing	Aq	1	1	1	1
GO:0006348	P:chromatin silencing at telomere	Aq	3	0.666667	0.666667	0.666667
GO:0006351	P:transcription, DNA-templated	Aq	50	0.76	0.88	0.92
GO:0006352	P:DNA-templated transcription, initiation	Aq	27	0.518519	0.518519	0.592593
GO:0006353	P:DNA-templated transcription, termination	Aq	3	0	0.222222	0.333333
GO:0006355	P:regulation of transcription, DNA-templated	Aq	426	0.604851	0.600156	0.673709
GO:0006357	P:regulation of transcription by RNA polymerase II	Aq	137	0.817518	0.829684	0.883212
GO:0006360	P:transcription by RNA polymerase I	Aq	15	0.711111	0.866667	0.933333
GO:0006361	P:transcription initiation from RNA polymerase I promoter	Aq	2	1	1	1
GO:0006363	P:termination of RNA polymerase I transcription	Aq	1	1	1	1
GO:0006364	P:rRNA processing	Aq	43	0.860465	0.852713	0.953488
GO:0006366	P:transcription by RNA polymerase II	Aq	20	0.85	0.883333	1
GO:0006367	P:transcription initiation from RNA polymerase II promoter	Aq	16	1	1	1
GO:0006368	P:transcription elongation from RNA polymerase II promoter	Aq	15	0.977778	1	1
GO:0006369	P:termination of RNA polymerase II transcription	Aq	7	1	1	1
GO:0006370	P:7-methylguanosine mRNA capping	Aq	10	0.833333	1	0.9
GO:0006376	P:mRNA splice site selection	Aq	4	0.833333	0.75	1
GO:0006378	P:mRNA polyadenylation	Aq	13	0.897436	0.974359	1
GO:0006379	P:mRNA cleavage	Aq	4	0.833333	0.916667	1
GO:0006383	P:transcription by RNA polymerase III	Aq	25	0.813333	0.866667	0.96
GO:0006384	P:transcription initiation from RNA polymerase III promoter	Aq	3	0.888889	1	1
GO:0006386	P:termination of RNA polymerase III transcription	Aq	1	1	1	1
GO:0006388	P:tRNA splicing, via endonucleolytic cleavage and ligation	Aq	5	0.8	1	1
GO:0006390	P:mitochondrial transcription	Aq	1	0	0.333333	1
GO:0006392	P:transcription elongation from mitochondrial promoter	Aq	1	1	1	1
GO:0006396	P:RNA processing	Aq	59	0.661017	0.717514	0.779661
GO:0006397	P:mRNA processing	Aq	55	0.606061	0.636364	0.690909
GO:0006398	P:mRNA 3'-end processing by stem-loop binding and cleavage	Aq	3	1	1	1
GO:0006399	P:tRNA metabolic process	Aq	1	1	1	1
GO:0006400	P:tRNA modification	Aq	10	0.966667	1	1
GO:0006401	P:RNA catabolic process	Aq	16	0.895833	0.958333	0.9375
GO:0006402	P:mRNA catabolic process	Aq	6	0.611111	0.777778	1
GO:0006406	P:mRNA export from nucleus	Aq	19	0.912281	0.912281	0.894737
GO:0006407	P:rRNA export from nucleus	Aq	1	1	1	1
GO:0006408	P:snRNA export from nucleus	Aq	2	1	1	1
GO:0006412	P:translation	Aq	166	0.88755	0.925703	0.945783
GO:0006413	P:translational initiation	Aq	71	0.784038	0.788732	0.84507
GO:0006414	P:translational elongation	Aq	37	0.657658	0.720721	0.675676
GO:0006415	P:translational termination	Aq	2	0.666667	0.833333	0.5
GO:0006417	P:regulation of translation	Aq	12	0.916667	0.916667	0.916667
GO:0006418	P:tRNA aminoacylation for protein translation	Aq	9	0.814815	0.888889	1
GO:0006419	P:alanyl-tRNA aminoacylation	Aq	3	0.666667	0.666667	1
GO:0006420	P:arginyl-tRNA aminoacylation	Aq	2	0.5	0.5	0.5
GO:0006421	P:asparaginyl-tRNA aminoacylation	Aq	3	1	1	1
GO:0006422	P:aspartyl-tRNA aminoacylation	Aq	1	1	1	1
GO:0006423	P:cysteinyl-tRNA aminoacylation	Aq	1	1	1	1
GO:0006424	P:glutamyl-tRNA aminoacylation	Aq	2	1	1	1
GO:0006425	P:glutaminyl-tRNA aminoacylation	Aq	1	1	1	1
GO:0006426	P:glycyl-tRNA aminoacylation	Aq	1	1	1	1
GO:0006427	P:histidyl-tRNA aminoacylation	Aq	3	0.444444	0.444444	0.666667
GO:0006428	P:isoleucyl-tRNA aminoacylation	Aq	4	1	1	1
GO:0006429	P:leucyl-tRNA aminoacylation	Aq	7	0.857143	1	0.857143
GO:0006430	P:lysyl-tRNA aminoacylation	Aq	2	1	1	1
GO:0006431	P:methionyl-tRNA aminoacylation	Aq	5	0.6	0.6	1
GO:0006432	P:phenylalanyl-tRNA aminoacylation	Aq	16	0.645833	0.791667	0.9375
GO:0006433	P:prolyl-tRNA aminoacylation	Aq	5	0.933333	1	1
GO:0006434	P:seryl-tRNA aminoacylation	Aq	4	1	1	1
GO:0006435	P:threonyl-tRNA aminoacylation	Aq	1	1	1	1
GO:0006436	P:tryptophanyl-tRNA aminoacylation	Aq	15	0.666667	0.733333	0.8
GO:0006437	P:tyrosyl-tRNA aminoacylation	Aq	7	1	1	1
GO:0006438	P:valyl-tRNA aminoacylation	Aq	1	1	1	1
GO:0006446	P:regulation of translational initiation	Aq	4	0.75	0.833333	1
GO:0006449	P:regulation of translational termination	Aq	2	0	0	0.5
GO:0006450	P:regulation of translational fidelity	Aq	4	1	1	1
GO:0006452	P:translational frameshifting	Aq	2	1	1	1
GO:0006457	P:protein folding	Aq	79	0.810127	0.915612	0.873418
GO:0006458	P:'de novo' protein folding	Aq	2	1	1	1
GO:0006464	P:cellular protein modification process	Aq	35	0.72381	0.857143	0.942857
GO:0006465	P:signal peptide processing	Aq	8	0.875	0.916667	1
GO:0006468	P:protein phosphorylation	Aq	901	0.736219	0.807251	0.873474
GO:0006469	P:negative regulation of protein kinase activity	Aq	12	1	1	1
GO:0006470	P:protein dephosphorylation	Aq	229	0.743814	0.802038	0.917031
GO:0006471	P:protein ADP-ribosylation	Aq	7	0.857143	0.857143	1
GO:0006474	P:N-terminal protein amino acid acetylation	Aq	1	1	1	1
GO:0006475	P:internal protein amino acid acetylation	Aq	1	1	1	1
GO:0006478	P:peptidyl-tyrosine sulfation	Aq	2	1	1	1
GO:0006479	P:protein methylation	Aq	17	0.72549	0.921569	0.941176
GO:0006480	P:N-terminal protein amino acid methylation	Aq	1	1	1	1
GO:0006481	P:C-terminal protein methylation	Aq	3	0.888889	1	1
GO:0006482	P:protein demethylation	Aq	1	1	1	1
GO:0006486	P:protein glycosylation	Aq	68	0.573529	0.656863	0.794118
GO:0006487	P:protein N-linked glycosylation	Aq	8	0.916667	0.958333	0.875
GO:0006488	P:dolichol-linked oligosaccharide biosynthetic process	Aq	8	0.833333	1	0.875
GO:0006489	P:dolichyl diphosphate biosynthetic process	Aq	4	0.5	1	1
GO:0006490	P:oligosaccharide-lipid intermediate biosynthetic process	Aq	2	0.833333	1	1
GO:0006491	P:N-glycan processing	Aq	3	1	1	1
GO:0006493	P:protein O-linked glycosylation	Aq	10	0.933333	1	1
GO:0006497	P:protein lipidation	Aq	3	0.777778	0.666667	0.666667
GO:0006501	P:C-terminal protein lipidation	Aq	2	0	0.333333	0.5
GO:0006506	P:GPI anchor biosynthetic process	Aq	19	0.842105	0.947368	1
GO:0006508	P:proteolysis	Aq	1222	0.496181	0.508183	0.581833
GO:0006509	P:membrane protein ectodomain proteolysis	Aq	1	1	1	1
GO:0006511	P:ubiquitin-dependent protein catabolic process	Aq	180	0.698148	0.727778	0.827778
GO:0006513	P:protein monoubiquitination	Aq	2	1	1	1
GO:0006515	P:protein quality control for misfolded or incompletely synthesized proteins	Aq	23	0.376812	0.521739	0.782609
GO:0006516	P:glycoprotein catabolic process	Aq	7	0.952381	1	1
GO:0006517	P:protein deglycosylation	Aq	3	1	1	1
GO:0006518	P:peptide metabolic process	Aq	3	1	1	1
GO:0006520	P:cellular amino acid metabolic process	Aq	12	0.916667	0.972222	0.916667
GO:0006525	P:arginine metabolic process	Aq	1	1	1	1
GO:0006526	P:arginine biosynthetic process	Aq	1	0.333333	0.333333	1
GO:0006527	P:arginine catabolic process	Aq	2	1	1	1
GO:0006529	P:asparagine biosynthetic process	Aq	2	0.5	0.5	0.5
GO:0006531	P:aspartate metabolic process	Aq	2	0.666667	1	1
GO:0006532	P:aspartate biosynthetic process	Aq	2	1	1	1
GO:0006533	P:aspartate catabolic process	Aq	3	0.888889	1	1
GO:0006534	P:cysteine metabolic process	Aq	1	1	1	1
GO:0006535	P:cysteine biosynthetic process from serine	Aq	5	1	1	1
GO:0006536	P:glutamate metabolic process	Aq	3	1	1	1
GO:0006537	P:glutamate biosynthetic process	Aq	1	1	1	1
GO:0006540	P:glutamate decarboxylation to succinate	Aq	1	1	1	1
GO:0006541	P:glutamine metabolic process	Aq	7	0.761905	0.761905	0.857143
GO:0006542	P:glutamine biosynthetic process	Aq	3	0.666667	0.888889	1
GO:0006543	P:glutamine catabolic process	Aq	1	1	1	1
GO:0006544	P:glycine metabolic process	Aq	1	0	0	1
GO:0006545	P:glycine biosynthetic process	Aq	1	1	1	1
GO:0006546	P:glycine catabolic process	Aq	8	0.75	0.833333	1
GO:0006548	P:histidine catabolic process	Aq	1	1	1	1
GO:0006552	P:leucine catabolic process	Aq	1	1	1	1
GO:0006556	P:S-adenosylmethionine biosynthetic process	Aq	3	0.666667	0.666667	1
GO:0006557	P:S-adenosylmethioninamine biosynthetic process	Aq	1	1	1	1
GO:0006559	P:L-phenylalanine catabolic process	Aq	5	1	1	1
GO:0006561	P:proline biosynthetic process	Aq	1	1	1	1
GO:0006562	P:proline catabolic process	Aq	4	1	1	1
GO:0006563	P:L-serine metabolic process	Aq	2	1	1	1
GO:0006564	P:L-serine biosynthetic process	Aq	2	1	1	1
GO:0006565	P:L-serine catabolic process	Aq	4	1	1	1
GO:0006567	P:threonine catabolic process	Aq	4	1	1	1
GO:0006568	P:tryptophan metabolic process	Aq	4	1	1	1
GO:0006569	P:tryptophan catabolic process	Aq	6	1	1	1
GO:0006570	P:tyrosine metabolic process	Aq	4	1	1	1
GO:0006571	P:tyrosine biosynthetic process	Aq	1	1	1	1
GO:0006572	P:tyrosine catabolic process	Aq	1	1	1	1
GO:0006574	P:valine catabolic process	Aq	1	1	1	1
GO:0006589	P:octopamine biosynthetic process	Aq	4	1	1	1
GO:0006591	P:ornithine metabolic process	Aq	1	1	1	0
GO:0006596	P:polyamine biosynthetic process	Aq	4	1	1	1
GO:0006597	P:spermine biosynthetic process	Aq	1	1	1	1
GO:0006601	P:creatine biosynthetic process	Aq	3	0.888889	1	1
GO:0006605	P:protein targeting	Aq	3	1	1	1
GO:0006606	P:protein import into nucleus	Aq	25	0.826667	0.88	0.96
GO:0006607	P:NLS-bearing protein import into nucleus	Aq	5	0.8	0.866667	1
GO:0006610	P:ribosomal protein import into nucleus	Aq	5	0.8	0.866667	1
GO:0006611	P:protein export from nucleus	Aq	4	1	1	1
GO:0006612	P:protein targeting to membrane	Aq	1	1	1	1
GO:0006614	P:SRP-dependent cotranslational protein targeting to membrane	Aq	13	0.923077	0.923077	0.846154
GO:0006616	P:SRP-dependent cotranslational protein targeting to membrane, translocation	Aq	6	1	1	1
GO:0006617	P:SRP-dependent cotranslational protein targeting to membrane, signal sequence recognition	Aq	1	1	1	1
GO:0006620	P:posttranslational protein targeting to endoplasmic reticulum membrane	Aq	5	0.733333	0.666667	0.8
GO:0006621	P:protein retention in ER lumen	Aq	3	1	1	1
GO:0006622	P:protein targeting to lysosome	Aq	8	0.75	0.791667	0.75
GO:0006623	P:protein targeting to vacuole	Aq	8	0.958333	0.875	1
GO:0006625	P:protein targeting to peroxisome	Aq	3	1	1	1
GO:0006627	P:protein processing involved in protein targeting to mitochondrion	Aq	5	0.933333	1	1
GO:0006629	P:lipid metabolic process	Aq	74	0.864865	0.905405	0.945946
GO:0006631	P:fatty acid metabolic process	Aq	10	0.733333	0.733333	0.8
GO:0006633	P:fatty acid biosynthetic process	Aq	15	0.777778	0.911111	0.933333
GO:0006635	P:fatty acid beta-oxidation	Aq	17	0.862745	0.901961	0.941176
GO:0006637	P:acyl-CoA metabolic process	Aq	2	1	1	1
GO:0006639	P:acylglycerol metabolic process	Aq	1	1	1	1
GO:0006641	P:triglyceride metabolic process	Aq	3	1	1	1
GO:0006644	P:phospholipid metabolic process	Aq	3	1	1	1
GO:0006646	P:phosphatidylethanolamine biosynthetic process	Aq	2	1	1	1
GO:0006654	P:phosphatidic acid biosynthetic process	Aq	3	1	1	1
GO:0006656	P:phosphatidylcholine biosynthetic process	Aq	1	1	1	1
GO:0006657	P:CDP-choline pathway	Aq	1	1	1	1
GO:0006659	P:phosphatidylserine biosynthetic process	Aq	2	1	1	1
GO:0006661	P:phosphatidylinositol biosynthetic process	Aq	9	0.518519	0.703704	0.777778
GO:0006662	P:glycerol ether metabolic process	Aq	3	0.333333	0.333333	0.666667
GO:0006665	P:sphingolipid metabolic process	Aq	7	0.904762	1	1
GO:0006672	P:ceramide metabolic process	Aq	1	1	1	1
GO:0006683	P:galactosylceramide catabolic process	Aq	2	1	1	1
GO:0006685	P:sphingomyelin catabolic process	Aq	9	0.666667	0.888889	1
GO:0006693	P:prostaglandin metabolic process	Aq	3	0.888889	1	1
GO:0006694	P:steroid biosynthetic process	Aq	7	1	1	1
GO:0006695	P:cholesterol biosynthetic process	Aq	5	0.8	0.8	1
GO:0006696	P:ergosterol biosynthetic process	Aq	1	1	1	1
GO:0006697	P:ecdysone biosynthetic process	Aq	1	1	1	1
GO:0006725	P:cellular aromatic compound metabolic process	Aq	3	0.777778	0.666667	0.666667
GO:0006729	P:tetrahydrobiopterin biosynthetic process	Aq	8	0.875	1	1
GO:0006730	P:one-carbon metabolic process	Aq	13	0.794872	0.923077	1
GO:0006734	P:NADH metabolic process	Aq	1	1	1	1
GO:0006735	P:NADH regeneration	Aq	2	1	1	1
GO:0006740	P:NADPH regeneration	Aq	1	1	1	1
GO:0006741	P:NADP biosynthetic process	Aq	2	1	1	1
GO:0006742	P:NADP catabolic process	Aq	2	0.833333	1	1
GO:0006744	P:ubiquinone biosynthetic process	Aq	9	1	1	1
GO:0006749	P:glutathione metabolic process	Aq	6	0.944444	1	1
GO:0006750	P:glutathione biosynthetic process	Aq	5	1	1	1
GO:0006751	P:glutathione catabolic process	Aq	3	1	1	1
GO:0006754	P:ATP biosynthetic process	Aq	1	0.333333	1	1
GO:0006772	P:thiamine metabolic process	Aq	3	0.666667	1	1
GO:0006777	P:Mo-molybdopterin cofactor biosynthetic process	Aq	6	0.833333	0.944444	0.833333
GO:0006779	P:porphyrin-containing compound biosynthetic process	Aq	5	0.8	0.866667	0.6
GO:0006780	P:uroporphyrinogen III biosynthetic process	Aq	2	1	1	1
GO:0006782	P:protoporphyrinogen IX biosynthetic process	Aq	2	1	1	1
GO:0006783	P:heme biosynthetic process	Aq	2	1	1	1
GO:0006784	P:heme a biosynthetic process	Aq	1	1	1	1
GO:0006790	P:sulfur compound metabolic process	Aq	1	1	1	1
GO:0006796	P:phosphate-containing compound metabolic process	Aq	7	1	1	1
GO:0006798	P:polyphosphate catabolic process	Aq	1	1	1	1
GO:0006801	P:superoxide metabolic process	Aq	5	0.866667	0.8	1
GO:0006805	P:xenobiotic metabolic process	Aq	1	1	1	1
GO:0006807	P:nitrogen compound metabolic process	Aq	339	0.169125	0.093412	0.20059
GO:0006809	P:nitric oxide biosynthetic process	Aq	1	1	1	1
GO:0006810	P:transport	Aq	38	0.535088	0.561404	0.526316
GO:0006811	P:ion transport	Aq	76	0.447368	0.403509	0.447368
GO:0006812	P:cation transport	Aq	8	1	1	1
GO:0006813	P:potassium ion transport	Aq	9	0.962963	1	1
GO:0006814	P:sodium ion transport	Aq	26	0.461538	0.474359	0.538462
GO:0006816	P:calcium ion transport	Aq	56	0.654762	0.660714	0.839286
GO:0006817	P:phosphate ion transport	Aq	1	0	0	0
GO:0006820	P:anion transport	Aq	1	1	1	1
GO:0006821	P:chloride transport	Aq	3	0.666667	0.666667	0.666667
GO:0006825	P:copper ion transport	Aq	8	0.75	0.833333	0.875
GO:0006826	P:iron ion transport	Aq	3	1	1	1
GO:0006829	P:zinc ion transport	Aq	2	0.5	0.5	1
GO:0006836	P:neurotransmitter transport	Aq	4	1	0.75	1
GO:0006839	P:mitochondrial transport	Aq	5	1	1	1
GO:0006843	P:mitochondrial citrate transmembrane transport	Aq	1	1	1	1
GO:0006844	P:acyl carnitine transport	Aq	1	1	1	1
GO:0006850	P:mitochondrial pyruvate transmembrane transport	Aq	2	1	1	1
GO:0006851	P:mitochondrial calcium ion transmembrane transport	Aq	13	0.717949	0.769231	0.769231
GO:0006855	P:drug transmembrane transport	Aq	13	0.538462	0.564103	0.692308
GO:0006857	P:oligopeptide transport	Aq	3	1	1	1
GO:0006864	P:pyrimidine nucleotide transport	Aq	1	0	0.333333	1
GO:0006865	P:amino acid transport	Aq	4	1	1	1
GO:0006869	P:lipid transport	Aq	70	0.814286	0.895238	0.985714
GO:0006874	P:cellular calcium ion homeostasis	Aq	4	1	1	1
GO:0006878	P:cellular copper ion homeostasis	Aq	9	0.777778	0.851852	0.888889
GO:0006879	P:cellular iron ion homeostasis	Aq	10	0.766667	0.9	1
GO:0006880	P:intracellular sequestering of iron ion	Aq	2	1	1	1
GO:0006882	P:cellular zinc ion homeostasis	Aq	1	1	1	1
GO:0006883	P:cellular sodium ion homeostasis	Aq	1	0.666667	1	1
GO:0006884	P:cell volume homeostasis	Aq	2	1	1	1
GO:0006885	P:regulation of pH	Aq	4	1	1	1
GO:0006886	P:intracellular protein transport	Aq	188	0.902482	0.929078	0.957447
GO:0006887	P:exocytosis	Aq	17	1	1	1
GO:0006888	P:endoplasmic reticulum to Golgi vesicle-mediated transport	Aq	53	0.710692	0.767296	0.886792
GO:0006890	P:retrograde vesicle-mediated transport, Golgi to endoplasmic reticulum	Aq	24	0.805556	0.875	0.916667
GO:0006891	P:intra-Golgi vesicle-mediated transport	Aq	13	0.923077	0.948718	1
GO:0006893	P:Golgi to plasma membrane transport	Aq	13	0.897436	0.948718	1
GO:0006895	P:Golgi to endosome transport	Aq	3	1	1	1
GO:0006896	P:Golgi to vacuole transport	Aq	2	1	1	1
GO:0006897	P:endocytosis	Aq	25	0.853333	0.906667	0.96
GO:0006898	P:receptor-mediated endocytosis	Aq	199	0.673367	0.773869	0.874372
GO:0006903	P:vesicle targeting	Aq	1	1	1	1
GO:0006904	P:vesicle docking involved in exocytosis	Aq	17	0.784314	0.862745	0.941176
GO:0006906	P:vesicle fusion	Aq	8	0.916667	1	1
GO:0006907	P:pinocytosis	Aq	1	1	1	1
GO:0006909	P:phagocytosis	Aq	7	0.952381	1	1
GO:0006911	P:phagocytosis, engulfment	Aq	1	1	1	1
GO:0006913	P:nucleocytoplasmic transport	Aq	20	0.816667	0.9	0.85
GO:0006914	P:autophagy	Aq	31	0.763441	0.795699	0.870968
GO:0006915	P:apoptotic process	Aq	88	0.768939	0.848485	0.920455
GO:0006919	P:activation of cysteine-type endopeptidase activity involved in apoptotic process	Aq	2	1	1	1
GO:0006928	P:movement of cell or subcellular component	Aq	1	1	1	1
GO:0006930	P:substrate-dependent cell migration, cell extension	Aq	1	1	1	1
GO:0006935	P:chemotaxis	Aq	3	0.333333	0.333333	0.333333
GO:0006937	P:regulation of muscle contraction	Aq	1	1	1	1
GO:0006949	P:syncytium formation	Aq	1	1	1	1
GO:0006950	P:response to stress	Aq	6	0.777778	0.944444	1
GO:0006952	P:defense response	Aq	2	1	1	1
GO:0006954	P:inflammatory response	Aq	3	1	1	1
GO:0006955	P:immune response	Aq	31	0.83871	0.892473	0.967742
GO:0006958	P:complement activation, classical pathway	Aq	10	0.866667	1	1
GO:0006959	P:humoral immune response	Aq	2	1	1	1
GO:0006968	P:cellular defense response	Aq	1	1	1	1
GO:0006970	P:response to osmotic stress	Aq	1	1	1	1
GO:0006971	P:hypotonic response	Aq	3	1	1	1
GO:0006974	P:cellular response to DNA damage stimulus	Aq	320	0.155208	0.110417	0.14375
GO:0006977	P:DNA damage response, signal transduction by p53 class mediator resulting in cell cycle arrest	Aq	1	1	1	1
GO:0006978	P:DNA damage response, signal transduction by p53 class mediator resulting in transcription of p21 class mediator	Aq	1	1	1	1
GO:0006979	P:response to oxidative stress	Aq	36	0.861111	0.907407	0.972222
GO:0006983	P:ER overload response	Aq	2	1	1	1
GO:0006986	P:response to unfolded protein	Aq	5	1	1	1
GO:0006995	P:cellular response to nitrogen starvation	Aq	6	0.666667	0.777778	0.833333
GO:0006996	P:organelle organization	Aq	34	0.588235	0.627451	0.647059
GO:0006997	P:nucleus organization	Aq	3	1	1	1
GO:0006998	P:nuclear envelope organization	Aq	4	0.916667	1	0.75
GO:0006999	P:nuclear pore organization	Aq	1	1	1	1
GO:0007004	P:telomere maintenance via telomerase	Aq	25	0.146667	0.306667	0.28
GO:0007005	P:mitochondrion organization	Aq	45	0.474074	0.511111	0.755556
GO:0007006	P:mitochondrial membrane organization	Aq	1	1	1	1
GO:0007009	P:plasma membrane organization	Aq	1	1	1	1
GO:0007010	P:cytoskeleton organization	Aq	20	0.866667	0.85	0.9
GO:0007015	P:actin filament organization	Aq	14	0.880952	0.952381	1
GO:0007016	P:cytoskeletal anchoring at plasma membrane	Aq	3	0.777778	0.777778	1
GO:0007017	P:microtubule-based process	Aq	15	0.911111	0.955556	1
GO:0007018	P:microtubule-based movement	Aq	209	0.626794	0.709729	0.803828
GO:0007019	P:microtubule depolymerization	Aq	2	1	1	1
GO:0007020	P:microtubule nucleation	Aq	11	0.818182	0.909091	1
GO:0007021	P:tubulin complex assembly	Aq	3	1	1	1
GO:0007023	P:post-chaperonin tubulin folding pathway	Aq	2	1	1	1
GO:0007026	P:negative regulation of microtubule depolymerization	Aq	1	1	1	1
GO:0007029	P:endoplasmic reticulum organization	Aq	3	1	1	1
GO:0007030	P:Golgi organization	Aq	26	0.897436	0.923077	0.923077
GO:0007031	P:peroxisome organization	Aq	4	0.833333	1	1
GO:0007032	P:endosome organization	Aq	3	1	1	1
GO:0007033	P:vacuole organization	Aq	4	0.75	0.75	1
GO:0007034	P:vacuolar transport	Aq	11	1	1	1
GO:0007035	P:vacuolar acidification	Aq	2	1	1	1
GO:0007040	P:lysosome organization	Aq	6	0.666667	0.722222	0.666667
GO:0007041	P:lysosomal transport	Aq	11	0.939394	1	1
GO:0007049	P:cell cycle	Aq	24	0.916667	0.958333	0.958333
GO:0007050	P:cell cycle arrest	Aq	2	1	1	1
GO:0007051	P:spindle organization	Aq	4	1	1	1
GO:0007052	P:mitotic spindle organization	Aq	5	0.933333	1	1
GO:0007059	P:chromosome segregation	Aq	4	1	1	1
GO:0007062	P:sister chromatid cohesion	Aq	13	0.897436	1	1
GO:0007064	P:mitotic sister chromatid cohesion	Aq	12	0.694444	0.777778	0.916667
GO:0007076	P:mitotic chromosome condensation	Aq	10	0.966667	0.966667	1
GO:0007080	P:mitotic metaphase plate congression	Aq	2	1	1	1
GO:0007084	P:mitotic nuclear envelope reassembly	Aq	3	0.777778	0.666667	1
GO:0007088	P:regulation of mitotic nuclear division	Aq	5	0.933333	1	1
GO:0007093	P:mitotic cell cycle checkpoint	Aq	2	1	1	1
GO:0007094	P:mitotic spindle assembly checkpoint	Aq	9	0.962963	0.888889	1
GO:0007095	P:mitotic G2 DNA damage checkpoint	Aq	2	1	1	1
GO:0007096	P:regulation of exit from mitosis	Aq	2	1	1	1
GO:0007098	P:centrosome cycle	Aq	6	0.888889	0.833333	0.833333
GO:0007099	P:centriole replication	Aq	7	0.857143	0.857143	1
GO:0007100	P:mitotic centrosome separation	Aq	1	1	1	1
GO:0007107	P:membrane addition at site of cytokinesis	Aq	1	1	1	1
GO:0007110	P:meiosis I cytokinesis	Aq	1	1	1	1
GO:0007111	P:meiosis II cytokinesis	Aq	1	1	1	1
GO:0007124	P:pseudohyphal growth	Aq	1	1	1	1
GO:0007127	P:meiosis I	Aq	1	1	1	1
GO:0007129	P:synapsis	Aq	2	1	1	1
GO:0007130	P:synaptonemal complex assembly	Aq	2	1	1	1
GO:0007131	P:reciprocal meiotic recombination	Aq	33	0.272727	0.444444	0.424242
GO:0007140	P:male meiotic nuclear division	Aq	2	1	1	1
GO:0007141	P:male meiosis I	Aq	1	1	1	1
GO:0007143	P:female meiotic nuclear division	Aq	4	1	1	1
GO:0007154	P:cell communication	Aq	109	0.75841	0.733945	0.834862
GO:0007155	P:cell adhesion	Aq	92	0.764493	0.844203	0.956522
GO:0007156	P:homophilic cell adhesion via plasma membrane adhesion molecules	Aq	45	0.911111	0.933333	1
GO:0007157	P:heterophilic cell-cell adhesion via plasma membrane cell adhesion molecules	Aq	2	1	1	1
GO:0007159	P:leukocyte cell-cell adhesion	Aq	1	1	1	1
GO:0007160	P:cell-matrix adhesion	Aq	96	0.673611	0.756944	0.979167
GO:0007162	P:negative regulation of cell adhesion	Aq	1	1	1	1
GO:0007163	P:establishment or maintenance of cell polarity	Aq	8	1	1	1
GO:0007165	P:signal transduction	Aq	1818	0.668317	0.745875	0.860836
GO:0007166	P:cell surface receptor signaling pathway	Aq	174	0.787356	0.862069	0.965517
GO:0007169	P:transmembrane receptor protein tyrosine kinase signaling pathway	Aq	25	0.693333	0.76	0.8
GO:0007172	P:signal complex assembly	Aq	1	1	1	1
GO:0007178	P:transmembrane receptor protein serine/threonine kinase signaling pathway	Aq	9	1	1	1
GO:0007179	P:transforming growth factor beta receptor signaling pathway	Aq	14	0.904762	0.928571	0.928571
GO:0007185	P:transmembrane receptor protein tyrosine phosphatase signaling pathway	Aq	1	1	1	1
GO:0007186	P:G protein-coupled receptor signaling pathway	Aq	429	0.6115	0.663559	0.799534
GO:0007188	P:adenylate cyclase-modulating G protein-coupled receptor signaling pathway	Aq	4	1	1	1
GO:0007189	P:adenylate cyclase-activating G protein-coupled receptor signaling pathway	Aq	3	0.666667	0.666667	0.666667
GO:0007190	P:activation of adenylate cyclase activity	Aq	1	1	1	1
GO:0007191	P:adenylate cyclase-activating dopamine receptor signaling pathway	Aq	1	1	1	1
GO:0007202	P:activation of phospholipase C activity	Aq	1	1	1	1
GO:0007205	P:protein kinase C-activating G protein-coupled receptor signaling pathway	Aq	7	0.857143	0.857143	1
GO:0007213	P:G protein-coupled acetylcholine receptor signaling pathway	Aq	3	0.888889	0.777778	1
GO:0007214	P:gamma-aminobutyric acid signaling pathway	Aq	2	1	1	1
GO:0007215	P:glutamate receptor signaling pathway	Aq	1	1	1	1
GO:0007219	P:Notch signaling pathway	Aq	21	0.84127	0.920635	0.952381
GO:0007220	P:Notch receptor processing	Aq	1	1	1	1
GO:0007223	P:Wnt signaling pathway, calcium modulating pathway	Aq	1	1	1	1
GO:0007224	P:smoothened signaling pathway	Aq	7	0.809524	0.857143	0.857143
GO:0007229	P:integrin-mediated signaling pathway	Aq	29	0.862069	0.873563	0.965517
GO:0007231	P:osmosensory signaling pathway	Aq	1	1	1	1
GO:0007249	P:I-kappaB kinase/NF-kappaB signaling	Aq	1	0	0	0
GO:0007253	P:cytoplasmic sequestering of NF-kappaB	Aq	1	1	1	1
GO:0007254	P:JNK cascade	Aq	4	0.833333	1	1
GO:0007256	P:activation of JNKK activity	Aq	1	1	1	1
GO:0007257	P:activation of JUN kinase activity	Aq	2	1	1	1
GO:0007258	P:JUN phosphorylation	Aq	2	1	1	1
GO:0007259	P:receptor signaling pathway via JAK-STAT	Aq	1	1	1	1
GO:0007264	P:small GTPase mediated signal transduction	Aq	59	0.847458	0.870056	0.932203
GO:0007265	P:Ras protein signal transduction	Aq	10	0.933333	0.966667	1
GO:0007266	P:Rho protein signal transduction	Aq	7	0.857143	0.857143	0.857143
GO:0007267	P:cell-cell signaling	Aq	10	0.733333	0.8	0.9
GO:0007268	P:chemical synaptic transmission	Aq	6	0.888889	0.944444	1
GO:0007269	P:neurotransmitter secretion	Aq	1	1	1	1
GO:0007275	P:multicellular organism development	Aq	53	0.792453	0.836478	0.886792
GO:0007276	P:gamete generation	Aq	7	0.190476	0.142857	0.285714
GO:0007279	P:pole cell formation	Aq	1	0.666667	1	1
GO:0007281	P:germ cell development	Aq	1	0	1	1
GO:0007282	P:cystoblast division	Aq	1	0.666667	1	1
GO:0007283	P:spermatogenesis	Aq	35	0.771429	0.819048	0.857143
GO:0007286	P:spermatid development	Aq	6	1	1	1
GO:0007294	P:germarium-derived oocyte fate determination	Aq	1	0.666667	1	1
GO:0007295	P:growth of a germarium-derived egg chamber	Aq	1	0.333333	1	1
GO:0007298	P:border follicle cell migration	Aq	2	0.833333	1	1
GO:0007301	P:female germline ring canal formation	Aq	1	0.333333	1	1
GO:0007312	P:oocyte nucleus migration involved in oocyte dorsal/ventral axis specification	Aq	1	0.666667	1	1
GO:0007338	P:single fertilization	Aq	4	1	1	1
GO:0007339	P:binding of sperm to zona pellucida	Aq	2	1	1	1
GO:0007340	P:acrosome reaction	Aq	6	1	1	1
GO:0007346	P:regulation of mitotic cell cycle	Aq	5	1	1	1
GO:0007349	P:cellularization	Aq	1	0.333333	1	1
GO:0007352	P:zygotic specification of dorsal/ventral axis	Aq	1	1	1	1
GO:0007368	P:determination of left/right symmetry	Aq	13	0.948718	0.948718	0.923077
GO:0007369	P:gastrulation	Aq	7	0.809524	1	1
GO:0007389	P:pattern specification process	Aq	4	1	1	1
GO:0007391	P:dorsal closure	Aq	4	0.833333	1	1
GO:0007399	P:nervous system development	Aq	19	0.964912	0.982456	1
GO:0007405	P:neuroblast proliferation	Aq	1	0.666667	1	1
GO:0007409	P:axonogenesis	Aq	4	1	1	1
GO:0007411	P:axon guidance	Aq	9	0.851852	0.925926	1
GO:0007415	P:defasciculation of motor neuron axon	Aq	1	1	1	1
GO:0007417	P:central nervous system development	Aq	7	0.857143	0.857143	1
GO:0007420	P:brain development	Aq	10	0.8	0.833333	1
GO:0007423	P:sensory organ development	Aq	2	0.666667	0.5	1
GO:0007424	P:open tracheal system development	Aq	3	1	1	1
GO:0007430	P:terminal branching, open tracheal system	Aq	1	1	1	1
GO:0007431	P:salivary gland development	Aq	1	1	1	1
GO:0007435	P:salivary gland morphogenesis	Aq	3	0.777778	1	1
GO:0007443	P:Malpighian tubule morphogenesis	Aq	2	1	1	1
GO:0007444	P:imaginal disc development	Aq	1	1	1	1
GO:0007485	P:imaginal disc-derived male genitalia development	Aq	1	0.333333	1	1
GO:0007492	P:endoderm development	Aq	2	1	1	1
GO:0007494	P:midgut development	Aq	1	1	1	1
GO:0007495	P:visceral mesoderm-endoderm interaction involved in midgut development	Aq	2	1	1	1
GO:0007498	P:mesoderm development	Aq	6	0.666667	0.666667	0.666667
GO:0007507	P:heart development	Aq	15	0.777778	0.844444	0.866667
GO:0007509	P:mesoderm migration involved in gastrulation	Aq	1	1	1	1
GO:0007517	P:muscle organ development	Aq	1	1	1	1
GO:0007519	P:skeletal muscle tissue development	Aq	4	0.916667	1	1
GO:0007520	P:myoblast fusion	Aq	2	0.833333	0.833333	1
GO:0007525	P:somatic muscle development	Aq	1	1	1	1
GO:0007548	P:sex differentiation	Aq	1	1	1	1
GO:0007552	P:metamorphosis	Aq	1	1	1	1
GO:0007565	P:female pregnancy	Aq	7	0.761905	1	1
GO:0007566	P:embryo implantation	Aq	1	1	1	1
GO:0007568	P:aging	Aq	11	0.878788	0.848485	0.909091
GO:0007584	P:response to nutrient	Aq	1	0.333333	0.333333	1
GO:0007595	P:lactation	Aq	1	0.333333	1	1
GO:0007596	P:blood coagulation	Aq	2	0.5	0.5	1
GO:0007599	P:hemostasis	Aq	1	0	0	1
GO:0007601	P:visual perception	Aq	4	1	1	1
GO:0007603	P:phototransduction, visible light	Aq	2	1	1	1
GO:0007605	P:sensory perception of sound	Aq	5	0.933333	1	1
GO:0007606	P:sensory perception of chemical stimulus	Aq	1	0	0	0
GO:0007608	P:sensory perception of smell	Aq	1	1	1	1
GO:0007610	P:behavior	Aq	5	0.866667	0.933333	1
GO:0007611	P:learning or memory	Aq	2	0.833333	1	1
GO:0007612	P:learning	Aq	1	1	1	1
GO:0007616	P:long-term memory	Aq	1	1	1	1
GO:0007618	P:mating	Aq	1	1	1	1
GO:0007619	P:courtship behavior	Aq	1	0.333333	1	1
GO:0007623	P:circadian rhythm	Aq	2	1	1	1
GO:0007624	P:ultradian rhythm	Aq	1	1	1	1
GO:0007625	P:grooming behavior	Aq	1	1	1	1
GO:0007626	P:locomotory behavior	Aq	6	0.833333	0.833333	1
GO:0007631	P:feeding behavior	Aq	1	1	1	1
GO:0007634	P:optokinetic behavior	Aq	2	1	1	1
GO:0008009	F:chemokine activity	Aq	1	1	1	1
GO:0008013	F:beta-catenin binding	Aq	6	1	1	1
GO:0008015	P:blood circulation	Aq	1	1	1	1
GO:0008016	P:regulation of heart contraction	Aq	1	1	1	1
GO:0008017	F:microtubule binding	Aq	92	0.851449	0.891304	0.923913
GO:0008021	C:synaptic vesicle	Aq	16	0.854167	1	1
GO:0008022	F:protein C-terminus binding	Aq	23	0.869565	1	1
GO:0008023	C:transcription elongation factor complex	Aq	4	1	1	1
GO:0008024	C:cyclin/CDK positive transcription elongation factor complex	Aq	6	0.944444	1	1
GO:0008026	F:ATP-dependent helicase activity	Aq	103	0.2589	0.200647	0.339806
GO:0008033	P:tRNA processing	Aq	27	0.567901	0.62963	0.62963
GO:0008039	P:synaptic target recognition	Aq	1	1	1	1
GO:0008045	P:motor neuron axon guidance	Aq	5	1	1	1
GO:0008047	F:enzyme activator activity	Aq	2	1	1	1
GO:0008049	P:male courtship behavior	Aq	1	1	1	1
GO:0008053	P:mitochondrial fusion	Aq	9	0.777778	0.888889	1
GO:0008061	F:chitin binding	Aq	16	0.541667	0.541667	0.625
GO:0008063	P:Toll signaling pathway	Aq	7	0.571429	0.619048	0.857143
GO:0008080	F:N-acetyltransferase activity	Aq	4	0.75	0.833333	0.75
GO:0008081	F:phosphoric diester hydrolase activity	Aq	7	0.809524	0.857143	1
GO:0008083	F:growth factor activity	Aq	14	0.904762	0.928571	0.928571
GO:0008088	P:axo-dendritic transport	Aq	1	0.333333	0.666667	1
GO:0008089	P:anterograde axonal transport	Aq	1	1	1	1
GO:0008092	F:cytoskeletal protein binding	Aq	5	1	1	1
GO:0008093	F:cytoskeletal adaptor activity	Aq	1	1	1	1
GO:0008094	F:DNA-dependent ATPase activity	Aq	10	0.7	0.8	0.8
GO:0008097	F:5S rRNA binding	Aq	4	1	1	1
GO:0008104	P:protein localization	Aq	6	0.944444	1	1
GO:0008107	F:galactoside 2-alpha-L-fucosyltransferase activity	Aq	3	0.111111	0	0
GO:0008108	F:UDP-glucose:hexose-1-phosphate uridylyltransferase activity	Aq	1	1	1	1
GO:0008113	F:peptide-methionine (S)-S-oxide reductase activity	Aq	1	1	1	1
GO:0008115	F:sarcosine oxidase activity	Aq	1	1	1	1
GO:0008117	F:sphinganine-1-phosphate aldolase activity	Aq	1	1	1	1
GO:0008119	F:thiopurine S-methyltransferase activity	Aq	2	0.833333	1	1
GO:0008121	F:ubiquinol-cytochrome-c reductase activity	Aq	8	0.75	0.875	0.875
GO:0008124	F:4-alpha-hydroxytetrahydrobiopterin dehydratase activity	Aq	3	1	1	1
GO:0008134	F:transcription factor binding	Aq	33	0.878788	0.89899	0.969697
GO:0008135	F:translation factor activity, RNA binding	Aq	4	0.5	0.666667	1
GO:0008137	F:NADH dehydrogenase (ubiquinone) activity	Aq	24	0.930556	0.833333	0.791667
GO:0008138	F:protein tyrosine/serine/threonine phosphatase activity	Aq	24	0.986111	1	1
GO:0008139	F:nuclear localization sequence binding	Aq	5	0.8	0.866667	1
GO:0008143	F:poly(A) binding	Aq	4	0.833333	1	1
GO:0008144	F:drug binding	Aq	2	1	0.833333	1
GO:0008146	F:sulfotransferase activity	Aq	54	0.641975	0.82716	0.925926
GO:0008150	P:biological_process	Aq	46	0.797101	0.855072	0.891304
GO:0008152	P:metabolic process	Aq	52	0.628205	0.679487	0.730769
GO:0008154	P:actin polymerization or depolymerization	Aq	1	0	1	1
GO:0008156	P:negative regulation of DNA replication	Aq	1	1	1	1
GO:0008157	F:protein phosphatase 1 binding	Aq	1	1	1	1
GO:0008158	F:hedgehog receptor activity	Aq	1	1	1	1
GO:0008168	F:methyltransferase activity	Aq	145	0.758621	0.862069	0.862069
GO:0008170	F:N-methyltransferase activity	Aq	1	1	1	1
GO:0008171	F:O-methyltransferase activity	Aq	15	0.577778	0.644444	0.866667
GO:0008173	F:RNA methyltransferase activity	Aq	11	0.757576	0.818182	0.909091
GO:0008175	F:tRNA methyltransferase activity	Aq	9	0.666667	0.740741	0.777778
GO:0008176	F:tRNA (guanine-N7-)-methyltransferase activity	Aq	1	1	1	1
GO:0008177	F:succinate dehydrogenase (ubiquinone) activity	Aq	4	1	1	1
GO:0008179	F:adenylate cyclase binding	Aq	1	1	1	1
GO:0008180	C:COP9 signalosome	Aq	17	1	1	1
GO:0008184	F:glycogen phosphorylase activity	Aq	2	1	1	1
GO:0008190	F:eukaryotic initiation factor 4E binding	Aq	1	1	1	1
GO:0008191	F:metalloendopeptidase inhibitor activity	Aq	6	0.944444	1	1
GO:0008193	F:tRNA guanylyltransferase activity	Aq	1	1	1	1
GO:0008194	F:UDP-glycosyltransferase activity	Aq	2	1	1	1
GO:0008198	F:ferrous iron binding	Aq	8	0.958333	1	1
GO:0008199	F:ferric iron binding	Aq	6	0.944444	1	1
GO:0008200	F:ion channel inhibitor activity	Aq	1	1	1	1
GO:0008201	F:heparin binding	Aq	1	0.666667	0.666667	1
GO:0008202	P:steroid metabolic process	Aq	1	1	1	1
GO:0008203	P:cholesterol metabolic process	Aq	5	1	1	1
GO:0008207	P:C21-steroid hormone metabolic process	Aq	1	1	1	1
GO:0008217	P:regulation of blood pressure	Aq	2	1	1	1
GO:0008219	P:cell death	Aq	1	1	1	1
GO:0008232	C:activator ecdysone receptor complex	Aq	1	1	1	1
GO:0008233	F:peptidase activity	Aq	88	0.545455	0.583333	0.693182
GO:0008234	F:cysteine-type peptidase activity	Aq	159	0.381551	0.375262	0.440252
GO:0008235	F:metalloexopeptidase activity	Aq	3	1	1	1
GO:0008236	F:serine-type peptidase activity	Aq	27	0.753086	0.82716	0.925926
GO:0008237	F:metallopeptidase activity	Aq	54	0.783951	0.864198	0.907407
GO:0008238	F:exopeptidase activity	Aq	2	1	1	1
GO:0008239	F:dipeptidyl-peptidase activity	Aq	24	0.597222	0.722222	0.833333
GO:0008240	F:tripeptidyl-peptidase activity	Aq	1	1	1	1
GO:0008250	C:oligosaccharyltransferase complex	Aq	8	0.958333	1	1
GO:0008251	F:tRNA-specific adenosine deaminase activity	Aq	1	1	1	1
GO:0008253	F:5'-nucleotidase activity	Aq	2	1	1	1
GO:0008258	P:head involution	Aq	3	0.777778	1	1
GO:0008260	F:3-oxoacid CoA-transferase activity	Aq	3	0.777778	1	1
GO:0008263	F:pyrimidine-specific mismatch base pair DNA N-glycosylase activity	Aq	2	1	1	1
GO:0008265	F:Mo-molybdopterin cofactor sulfurase activity	Aq	1	1	1	1
GO:0008266	F:poly(U) RNA binding	Aq	3	0.777778	1	1
GO:0008269	F:JAK pathway signal transduction adaptor activity	Aq	2	1	1	1
GO:0008270	F:zinc ion binding	Aq	2087	0.489538	0.496087	0.597988
GO:0008271	F:secondary active sulfate transmembrane transporter activity	Aq	4	1	1	1
GO:0008272	P:sulfate transport	Aq	2	1	1	1
GO:0008274	C:gamma-tubulin ring complex	Aq	1	1	1	1
GO:0008276	F:protein methyltransferase activity	Aq	2	1	1	1
GO:0008277	P:regulation of G protein-coupled receptor signaling pathway	Aq	1	1	1	1
GO:0008278	C:cohesin complex	Aq	1	1	1	1
GO:0008283	P:cell population proliferation	Aq	16	0.875	0.875	0.9375
GO:0008284	P:positive regulation of cell population proliferation	Aq	17	0.960784	1	1
GO:0008285	P:negative regulation of cell population proliferation	Aq	20	0.816667	0.9	0.95
GO:0008286	P:insulin receptor signaling pathway	Aq	7	0.619048	0.714286	0.714286
GO:0008289	F:lipid binding	Aq	89	0.752809	0.861423	0.966292
GO:0008290	C:F-actin capping protein complex	Aq	2	1	1	1
GO:0008295	P:spermidine biosynthetic process	Aq	3	1	1	1
GO:0008296	F:3'-5'-exodeoxyribonuclease activity	Aq	2	1	1	1
GO:0008297	F:single-stranded DNA exodeoxyribonuclease activity	Aq	1	1	1	1
GO:0008298	P:intracellular mRNA localization	Aq	2	0.833333	1	1
GO:0008299	P:isoprenoid biosynthetic process	Aq	5	0.933333	1	1
GO:0008301	F:DNA binding, bending	Aq	2	1	1	1
GO:0008305	C:integrin complex	Aq	14	0.690476	0.714286	1
GO:0008306	P:associative learning	Aq	1	1	1	1
GO:0008307	F:structural constituent of muscle	Aq	1	1	1	1
GO:0008308	F:voltage-gated anion channel activity	Aq	4	0.666667	0.833333	0.75
GO:0008310	F:single-stranded DNA 3'-5' exodeoxyribonuclease activity	Aq	6	0.5	0.388889	0.5
GO:0008311	F:double-stranded DNA 3'-5' exodeoxyribonuclease activity	Aq	1	1	1	1
GO:0008312	F:7S RNA binding	Aq	5	1	1	1
GO:0008318	F:protein prenyltransferase activity	Aq	2	1	1	1
GO:0008320	F:protein transmembrane transporter activity	Aq	5	0.8	0.8	1
GO:0008324	F:cation transmembrane transporter activity	Aq	18	0.907407	0.944444	0.944444
GO:0008329	F:signaling pattern recognition receptor activity	Aq	1	0.333333	1	1
GO:0008331	F:high voltage-gated calcium channel activity	Aq	1	1	1	1
GO:0008333	P:endosome to lysosome transport	Aq	3	0.888889	1	1
GO:0008334	P:histone mRNA metabolic process	Aq	1	1	1	1
GO:0008340	P:determination of adult lifespan	Aq	6	0.555556	0.666667	0.666667
GO:0008344	P:adult locomotory behavior	Aq	3	1	1	1
GO:0008349	F:MAP kinase kinase kinase kinase activity	Aq	2	0.5	0.666667	1
GO:0008352	C:katanin complex	Aq	1	1	1	1
GO:0008353	F:RNA polymerase II CTD heptapeptide repeat kinase activity	Aq	12	0.944444	1	1
GO:0008354	P:germ cell migration	Aq	2	1	1	1
GO:0008360	P:regulation of cell shape	Aq	9	0.851852	0.888889	0.888889
GO:0008374	F:O-acyltransferase activity	Aq	15	0.911111	1	0.933333
GO:0008375	F:acetylglucosaminyltransferase activity	Aq	15	0.6	0.822222	0.933333
GO:0008376	F:acetylgalactosaminyltransferase activity	Aq	17	0.882353	0.823529	1
GO:0008378	F:galactosyltransferase activity	Aq	5	1	1	1
GO:0008379	F:thioredoxin peroxidase activity	Aq	1	1	1	1
GO:0008380	P:RNA splicing	Aq	15	0.977778	1	1
GO:0008381	F:mechanosensitive ion channel activity	Aq	2	1	1	1
GO:0008395	F:steroid hydroxylase activity	Aq	1	1	1	1
GO:0008398	F:sterol 14-demethylase activity	Aq	1	1	1	1
GO:0008406	P:gonad development	Aq	1	1	1	1
GO:0008408	F:3'-5' exonuclease activity	Aq	13	0.666667	0.717949	0.846154
GO:0008409	F:5'-3' exonuclease activity	Aq	4	1	1	1
GO:0008417	F:fucosyltransferase activity	Aq	11	0.787879	0.818182	1
GO:0008419	F:RNA lariat debranching enzyme activity	Aq	3	0.444444	0.888889	1
GO:0008420	F:RNA polymerase II CTD heptapeptide repeat phosphatase activity	Aq	4	0.916667	0.916667	1
GO:0008422	F:beta-glucosidase activity	Aq	2	1	0.833333	1
GO:0008425	F:2-polyprenyl-6-methoxy-1,4-benzoquinone methyltransferase activity	Aq	1	1	1	1
GO:0008430	F:selenium binding	Aq	2	1	1	1
GO:0008432	F:JUN kinase binding	Aq	2	0.333333	0.833333	1
GO:0008442	F:3-hydroxyisobutyrate dehydrogenase activity	Aq	1	1	1	1
GO:0008444	F:CDP-diacylglycerol-glycerol-3-phosphate 3-phosphatidyltransferase activity	Aq	1	1	1	1
GO:0008446	F:GDP-mannose 4,6-dehydratase activity	Aq	1	1	1	1
GO:0008448	F:N-acetylglucosamine-6-phosphate deacetylase activity	Aq	7	0.571429	0.666667	0.857143
GO:0008449	F:N-acetylglucosamine-6-sulfatase activity	Aq	5	1	1	1
GO:0008453	F:alanine-glyoxylate transaminase activity	Aq	1	1	1	1
GO:0008469	F:histone-arginine N-methyltransferase activity	Aq	4	0.5	0.333333	0.75
GO:0008470	F:isovaleryl-CoA dehydrogenase activity	Aq	1	1	1	1
GO:0008474	F:palmitoyl-(protein) hydrolase activity	Aq	14	0.571429	0.761905	0.785714
GO:0008475	F:procollagen-lysine 5-dioxygenase activity	Aq	1	1	1	1
GO:0008476	F:protein-tyrosine sulfotransferase activity	Aq	2	1	1	1
GO:0008478	F:pyridoxal kinase activity	Aq	1	1	1	1
GO:0008479	F:queuine tRNA-ribosyltransferase activity	Aq	1	1	1	1
GO:0008483	F:transaminase activity	Aq	15	0.688889	0.733333	0.733333
GO:0008484	F:sulfuric ester hydrolase activity	Aq	36	0.814815	0.861111	0.916667
GO:0008486	F:diphosphoinositol-polyphosphate diphosphatase activity	Aq	1	1	1	1
GO:0008495	F:protoheme IX farnesyltransferase activity	Aq	1	1	1	1
GO:0008502	F:melatonin receptor activity	Aq	113	0.374631	0.430678	0.59292
GO:0008504	F:monoamine transmembrane transporter activity	Aq	4	0.75	0.75	0.75
GO:0008511	F:sodium:potassium:chloride symporter activity	Aq	1	1	1	1
GO:0008514	F:organic anion transmembrane transporter activity	Aq	2	0.5	0.833333	1
GO:0008517	F:folic acid transmembrane transporter activity	Aq	1	1	1	1
GO:0008519	F:ammonium transmembrane transporter activity	Aq	7	0.857143	0.857143	0.857143
GO:0008521	F:acetyl-CoA transmembrane transporter activity	Aq	1	1	1	1
GO:0008525	F:phosphatidylcholine transporter activity	Aq	3	1	1	1
GO:0008526	F:phosphatidylinositol transporter activity	Aq	3	1	1	1
GO:0008528	F:G protein-coupled peptide receptor activity	Aq	1	1	1	1
GO:0008531	F:riboflavin kinase activity	Aq	1	1	1	1
GO:0008534	F:oxidized purine nucleobase lesion DNA N-glycosylase activity	Aq	1	1	1	1
GO:0008535	P:respiratory chain complex IV assembly	Aq	7	0.809524	0.952381	1
GO:0008536	F:Ran GTPase binding	Aq	17	0.901961	0.941176	1
GO:0008537	C:proteasome activator complex	Aq	2	1	1	1
GO:0008540	C:proteasome regulatory particle, base subcomplex	Aq	10	0.9	0.9	1
GO:0008541	C:proteasome regulatory particle, lid subcomplex	Aq	4	1	1	1
GO:0008542	P:visual learning	Aq	2	1	1	1
GO:0008543	P:fibroblast growth factor receptor signaling pathway	Aq	2	1	1	1
GO:0008544	P:epidermis development	Aq	1	1	1	1
GO:0008545	F:JUN kinase kinase activity	Aq	2	1	1	1
GO:0008553	F:proton-exporting ATPase activity, phosphorylative mechanism	Aq	2	1	1	1
GO:0008565	F:protein transporter activity	Aq	17	0.901961	0.901961	0.882353
GO:0008566	F:mitochondrial protein-transporting ATPase activity	Aq	1	1	1	1
GO:0008568	F:microtubule-severing ATPase activity	Aq	3	1	1	1
GO:0008569	F:ATP-dependent microtubule motor activity, minus-end-directed	Aq	64	0.510417	0.598958	0.703125
[truncated: 7,610 more rows]

## Sheet: Gene number per GO term
Average gene numbers expressed in each GO term detected in A. queenslandica (Aq), AqS1, AqS2 and AqS3 in the rRNA-depleted-, Poly(A)- and bacterial unenriched-Poly(A)-RNA datasets.
GO	Definition	Species	Total_Gene	rRNA-depleted-RNA-Seq	Poly(A)-RNA-Seq	Unenriched-Poly(A)-RNA-Seq
GO:0000002	P:mitochondrial genome maintenance	Aq	10	4	4.33	6
GO:0000012	P:single strand break repair	Aq	3	3	3	3
GO:0000014	F:single-stranded DNA endodeoxyribonuclease activity	Aq	4	3.67	4	4
GO:0000015	C:phosphopyruvate hydratase complex	Aq	3	3	3	3
GO:0000019	P:regulation of mitotic recombination	Aq	2	1.67	2	2
GO:0000027	P:ribosomal large subunit assembly	Aq	21	21	21	21
GO:0000028	P:ribosomal small subunit assembly	Aq	9	7.33	8	8
GO:0000030	F:mannosyltransferase activity	Aq	8	8	8	8
GO:0000032	P:cell wall mannoprotein biosynthetic process	Aq	3	0.33	1	1
GO:0000033	F:alpha-1,3-mannosyltransferase activity	Aq	1	1	1	1
GO:0000034	F:adenine deaminase activity	Aq	1	1	1	1
GO:0000035	F:acyl binding	Aq	1	1	1	1
GO:0000036	F:acyl carrier activity	Aq	1	1	1	1
GO:0000038	P:very long-chain fatty acid metabolic process	Aq	4	4	4	4
GO:0000041	P:transition metal ion transport	Aq	2	2	2	2
GO:0000045	P:autophagosome assembly	Aq	15	12	12.67	14
GO:0000049	F:tRNA binding	Aq	48	39.33	43.33	46
GO:0000050	P:urea cycle	Aq	1	0.33	0.33	1
GO:0000052	P:citrulline metabolic process	Aq	1	1	1	1
GO:0000054	P:ribosomal subunit export from nucleus	Aq	2	1.33	1.67	1
GO:0000055	P:ribosomal large subunit export from nucleus	Aq	9	7.67	8.67	9
GO:0000056	P:ribosomal small subunit export from nucleus	Aq	3	2.33	3	3
GO:0000060	P:obsolete protein import into nucleus, translocation	Aq	2	1.33	2	2
GO:0000062	F:fatty-acyl-CoA binding	Aq	7	7	7	7
GO:0000064	F:L-ornithine transmembrane transporter activity	Aq	2	2	2	2
GO:0000070	P:mitotic sister chromatid segregation	Aq	12	9.33	10.33	11
GO:0000076	P:DNA replication checkpoint	Aq	1	1	1	1
GO:0000077	P:DNA damage checkpoint	Aq	22	13	13.67	17
GO:0000079	P:regulation of cyclin-dependent protein serine/threonine kinase activity	Aq	11	11	11	11
GO:0000082	P:G1/S transition of mitotic cell cycle	Aq	3	3	3	3
GO:0000086	P:G2/M transition of mitotic cell cycle	Aq	2	1.67	2	2
GO:0000095	F:S-adenosyl-L-methionine transmembrane transporter activity	Aq	1	1	1	1
GO:0000097	P:sulfur amino acid biosynthetic process	Aq	1	1	1	1
GO:0000103	P:sulfate assimilation	Aq	1	1	1	1
GO:0000104	F:succinate dehydrogenase activity	Aq	1	1	1	1
GO:0000109	C:nucleotide-excision repair complex	Aq	1	1	1	1
GO:0000110	C:nucleotide-excision repair factor 1 complex	Aq	3	2.67	3	3
GO:0000111	C:nucleotide-excision repair factor 2 complex	Aq	1	1	1	1
GO:0000112	C:nucleotide-excision repair factor 3 complex	Aq	2	1.67	2	2
GO:0000118	C:histone deacetylase complex	Aq	7	4	4	5
GO:0000122	P:negative regulation of transcription by RNA polymerase II	Aq	63	33.67	39	48
GO:0000123	C:histone acetyltransferase complex	Aq	14	10.33	11	11
GO:0000124	C:SAGA complex	Aq	12	11.33	12	12
GO:0000125	C:PCAF complex	Aq	1	1	1	1
GO:0000126	C:transcription factor TFIIIB complex	Aq	5	4	4.33	5
GO:0000127	C:transcription factor TFIIIC complex	Aq	5	4.67	4.67	5
GO:0000131	C:incipient cellular bud site	Aq	1	1	1	1
GO:0000132	P:establishment of mitotic spindle orientation	Aq	4	4	4	4
GO:0000139	C:Golgi membrane	Aq	89	67.33	73.67	82
GO:0000145	C:exocyst	Aq	14	12	12	13
GO:0000147	P:actin cortical patch assembly	Aq	1	1	1	1
GO:0000149	F:SNARE binding	Aq	13	10.67	12	11
GO:0000150	F:recombinase activity	Aq	2	2	2	2
GO:0000151	C:ubiquitin ligase complex	Aq	28	19.33	22	23
GO:0000154	P:rRNA modification	Aq	3	2.33	3	3
GO:0000155	F:phosphorelay sensor kinase activity	Aq	3	0.67	0	1
GO:0000159	C:protein phosphatase type 2A complex	Aq	6	5.67	5.67	6
GO:0000160	P:phosphorelay signal transduction system	Aq	2	0	0	0
GO:0000164	C:protein phosphatase type 1 complex	Aq	3	3	3	3
GO:0000165	P:MAPK cascade	Aq	17	14.33	14.33	14
GO:0000166	F:nucleotide binding	Aq	507	129	127	153
GO:0000172	C:ribonuclease MRP complex	Aq	1	1	1	1
GO:0000175	F:3'-5'-exoribonuclease activity	Aq	14	9	9	10
GO:0000176	C:nuclear exosome (RNase complex)	Aq	7	7	7	7
GO:0000177	C:cytoplasmic exosome (RNase complex)	Aq	4	4	4	4
GO:0000178	C:exosome (RNase complex)	Aq	9	7	7	9
GO:0000179	F:rRNA (adenine-N6,N6-)-dimethyltransferase activity	Aq	3	2.67	3	3
GO:0000183	P:chromatin silencing at rDNA	Aq	6	5	5	5
GO:0000184	P:nuclear-transcribed mRNA catabolic process, nonsense-mediated decay	Aq	24	21.33	23	24
GO:0000186	P:activation of MAPKK activity	Aq	2	2	2	2
GO:0000187	P:activation of MAPK activity	Aq	4	4	4	4
GO:0000188	P:inactivation of MAPK activity	Aq	5	5	5	5
GO:0000209	P:protein polyubiquitination	Aq	16	14	13.67	15
GO:0000212	P:meiotic spindle organization	Aq	1	1	1	1
GO:0000213	F:tRNA-intron endonuclease activity	Aq	2	2	2	2
GO:0000214	C:tRNA-intron endonuclease complex	Aq	3	2.33	3	3
GO:0000217	F:DNA secondary structure binding	Aq	4	4	4	4
GO:0000220	C:vacuolar proton-transporting V-type ATPase, V0 domain	Aq	1	1	1	1
GO:0000221	C:vacuolar proton-transporting V-type ATPase, V1 domain	Aq	3	2	2.67	3
GO:0000226	P:microtubule cytoskeleton organization	Aq	21	17	19	20
GO:0000228	C:nuclear chromosome	Aq	38	9	13.33	17
GO:0000234	F:phosphoethanolamine N-methyltransferase activity	Aq	1	1	1	1
GO:0000242	C:pericentriolar material	Aq	3	3	3	3
GO:0000243	C:commitment complex	Aq	5	5	5	5
GO:0000244	P:spliceosomal tri-snRNP complex assembly	Aq	6	5.33	5	5
GO:0000245	P:spliceosomal complex assembly	Aq	11	7.67	7.33	9
GO:0000248	F:C-5 sterol desaturase activity	Aq	1	1	1	1
GO:0000250	F:lanosterol synthase activity	Aq	1	1	1	1
GO:0000254	F:C-4 methylsterol oxidase activity	Aq	1	1	1	1
GO:0000262	C:mitochondrial chromosome	Aq	2	2	2	2
GO:0000266	P:mitochondrial fission	Aq	23	17	18.33	20
GO:0000272	P:polysaccharide catabolic process	Aq	9	7.33	7.67	9
GO:0000275	C:mitochondrial proton-transporting ATP synthase complex, catalytic core F(1)	Aq	2	2	2	2
GO:0000276	C:mitochondrial proton-transporting ATP synthase complex, coupling factor F(o)	Aq	7	7	7	7
GO:0000278	P:mitotic cell cycle	Aq	22	21	21.67	22
GO:0000280	P:nuclear division	Aq	1	1	1	1
GO:0000281	P:mitotic cytokinesis	Aq	14	12.67	14	13
GO:0000287	F:magnesium ion binding	Aq	76	68.67	70.67	72
GO:0000288	P:nuclear-transcribed mRNA catabolic process, deadenylation-dependent decay	Aq	2	2	2	2
GO:0000289	P:nuclear-transcribed mRNA poly(A) tail shortening	Aq	1	1	1	1
GO:0000290	P:deadenylation-dependent decapping of nuclear-transcribed mRNA	Aq	3	2.67	3	3
GO:0000291	P:nuclear-transcribed mRNA catabolic process, exonucleolytic	Aq	4	4	4	4
GO:0000306	C:extrinsic component of vacuolar membrane	Aq	1	1	1	1
GO:0000307	C:cyclin-dependent protein kinase holoenzyme complex	Aq	3	3	3	3
GO:0000309	F:nicotinamide-nucleotide adenylyltransferase activity	Aq	1	1	1	1
GO:0000328	C:fungal-type vacuole lumen	Aq	1	0.67	1	1
GO:0000329	C:fungal-type vacuole membrane	Aq	2	1	1	1
GO:0000331	C:contractile vacuole	Aq	3	3	3	3
GO:0000334	F:3-hydroxyanthranilate 3,4-dioxygenase activity	Aq	2	2	2	2
GO:0000338	P:protein deneddylation	Aq	6	6	6	6
GO:0000339	F:RNA cap binding	Aq	3	3	3	3
GO:0000340	F:RNA 7-methylguanosine cap binding	Aq	6	6	6	6
GO:0000346	C:transcription export complex	Aq	2	2	2	2
GO:0000347	C:THO complex	Aq	3	2.67	2.33	3
GO:0000349	P:generation of catalytic spliceosome for first transesterification step	Aq	6	4.67	5	6
GO:0000350	P:generation of catalytic spliceosome for second transesterification step	Aq	1	1	1	1
GO:0000375	P:RNA splicing, via transesterification reactions	Aq	2	2	2	2
GO:0000379	P:tRNA-type intron splice site recognition and cleavage	Aq	1	1	1	1
GO:0000380	P:alternative mRNA splicing, via spliceosome	Aq	1	1	1	1
GO:0000381	P:regulation of alternative mRNA splicing, via spliceosome	Aq	19	18	19	19
GO:0000384	F:first spliceosomal transesterification activity	Aq	1	1	1	1
GO:0000386	F:second spliceosomal transesterification activity	Aq	4	3.33	3	3
GO:0000387	P:spliceosomal snRNP assembly	Aq	12	12	12	12
GO:0000389	P:mRNA 3'-splice site recognition	Aq	1	1	1	1
GO:0000390	P:spliceosomal complex disassembly	Aq	2	1.33	2	2
GO:0000395	P:mRNA 5'-splice site recognition	Aq	3	3	3	3
GO:0000398	P:mRNA splicing, via spliceosome	Aq	89	78	81	84
GO:0000400	F:four-way junction DNA binding	Aq	4	3	3	3
GO:0000403	F:Y-form DNA binding	Aq	3	2	2	2
GO:0000405	F:bubble DNA binding	Aq	2	1	1	1
GO:0000406	F:double-strand/single-strand DNA junction binding	Aq	1	1	1	1
GO:0000407	C:phagophore assembly site	Aq	3	1	1.67	2
GO:0000408	C:EKC/KEOPS complex	Aq	2	2	2	2
GO:0000413	P:protein peptidyl-prolyl isomerization	Aq	65	49.67	55.67	57
GO:0000417	C:HIR complex	Aq	2	2	2	2
GO:0000421	C:autophagosome membrane	Aq	4	4	4	4
GO:0000422	P:autophagy of mitochondrion	Aq	11	7.33	7.67	9
GO:0000423	P:mitophagy	Aq	2	1	1.67	2
GO:0000439	C:transcription factor TFIIH core complex	Aq	7	5.67	6	6
GO:0000445	C:THO complex part of transcription export complex	Aq	6	5	5	5
GO:0000447	P:endonucleolytic cleavage in ITS1 to separate SSU-rRNA from 5.8S rRNA and LSU-rRNA from tricistronic rRNA transcript (SSU-rRNA, 5.8S rRNA, LSU-rRNA)	Aq	5	5	5	5
GO:0000448	P:cleavage in ITS2 between 5.8S rRNA and LSU-rRNA of tricistronic rRNA transcript (SSU-rRNA, 5.8S rRNA, LSU-rRNA)	Aq	1	1	1	1
GO:0000453	P:enzyme-directed rRNA 2'-O-methylation	Aq	2	1	1	1
GO:0000454	P:snoRNA guided rRNA pseudouridine synthesis	Aq	1	1	1	1
GO:0000455	P:enzyme-directed rRNA pseudouridine synthesis	Aq	1	1	1	1
GO:0000460	P:maturation of 5.8S rRNA	Aq	2	2	2	2
GO:0000461	P:endonucleolytic cleavage to generate mature 3'-end of SSU-rRNA from (SSU-rRNA, 5.8S rRNA, LSU-rRNA)	Aq	2	2	2	2
GO:0000462	P:maturation of SSU-rRNA from tricistronic rRNA transcript (SSU-rRNA, 5.8S rRNA, LSU-rRNA)	Aq	16	9.67	12	14
GO:0000463	P:maturation of LSU-rRNA from tricistronic rRNA transcript (SSU-rRNA, 5.8S rRNA, LSU-rRNA)	Aq	13	11.67	12	12
GO:0000466	P:maturation of 5.8S rRNA from tricistronic rRNA transcript (SSU-rRNA, 5.8S rRNA, LSU-rRNA)	Aq	7	6	6	6
GO:0000467	P:exonucleolytic trimming to generate mature 3'-end of 5.8S rRNA from tricistronic rRNA transcript (SSU-rRNA, 5.8S rRNA, LSU-rRNA)	Aq	2	2	2	2
GO:0000469	P:cleavage involved in rRNA processing	Aq	9	5	8	9
GO:0000470	P:maturation of LSU-rRNA	Aq	6	6	6	6
GO:0000472	P:endonucleolytic cleavage to generate mature 5'-end of SSU-rRNA from (SSU-rRNA, 5.8S rRNA, LSU-rRNA)	Aq	1	1	1	1
GO:0000479	P:endonucleolytic cleavage of tricistronic rRNA transcript (SSU-rRNA, 5.8S rRNA, LSU-rRNA)	Aq	1	1	1	1
GO:0000480	P:endonucleolytic cleavage in 5'-ETS of tricistronic rRNA transcript (SSU-rRNA, 5.8S rRNA, LSU-rRNA)	Aq	2	2	2	2
GO:0000492	P:box C/D snoRNP assembly	Aq	11	9	9.33	11
GO:0000493	P:box H/ACA snoRNP assembly	Aq	5	3.67	4	5
GO:0000495	P:box H/ACA snoRNA 3'-end processing	Aq	1	1	1	1
GO:0000502	C:proteasome complex	Aq	16	14.33	14.33	15
GO:0000506	C:glycosylphosphatidylinositol-N-acetylglucosaminyltransferase (GPI-GnT) complex	Aq	2	2	2	2
GO:0000703	F:oxidized pyrimidine nucleobase lesion DNA N-glycosylase activity	Aq	1	1	1	1
GO:0000710	P:meiotic mismatch repair	Aq	1	1	1	1
GO:0000711	P:meiotic DNA repair synthesis	Aq	1	1	1	1
GO:0000712	P:resolution of meiotic recombination intermediates	Aq	12	5.33	6.33	7
GO:0000715	P:nucleotide-excision repair, DNA damage recognition	Aq	1	1	1	1
GO:0000717	P:nucleotide-excision repair, DNA duplex unwinding	Aq	3	2.67	3	3
GO:0000719	P:photoreactive repair	Aq	2	2	2	2
GO:0000720	P:pyrimidine dimer repair by nucleotide-excision repair	Aq	1	1	1	1
GO:0000722	P:telomere maintenance via recombination	Aq	25	3.67	7.67	7
GO:0000723	P:telomere maintenance	Aq	511	65	29	68
GO:0000724	P:double-strand break repair via homologous recombination	Aq	61	34.33	40	41
GO:0000725	P:recombinational repair	Aq	2	2	2	2
GO:0000729	P:DNA double-strand break processing	Aq	2	2	2	2
GO:0000730	P:DNA recombinase assembly	Aq	2	2	2	2
GO:0000731	P:DNA synthesis involved in DNA repair	Aq	3	2	2	2
GO:0000732	P:strand displacement	Aq	1	1	1	1
GO:0000733	P:DNA strand renaturation	Aq	3	3	3	3
GO:0000737	P:DNA catabolic process, endonucleolytic	Aq	4	2.67	4	4
GO:0000742	P:karyogamy involved in conjugation with cellular fusion	Aq	1	1	1	1
GO:0000774	F:adenyl-nucleotide exchange factor activity	Aq	2	2	2	2
GO:0000775	C:chromosome, centromeric region	Aq	8	6.33	7.67	8
GO:0000776	C:kinetochore	Aq	11	10.33	11	11
GO:0000777	C:condensed chromosome kinetochore	Aq	3	3	3	3
GO:0000780	C:condensed nuclear chromosome, centromeric region	Aq	2	2	2	2
GO:0000781	C:chromosome, telomeric region	Aq	35	10.67	14.67	15
GO:0000784	C:nuclear chromosome, telomeric region	Aq	13	11.67	12	12
GO:0000785	C:chromatin	Aq	39	15	19.67	19
GO:0000786	C:nucleosome	Aq	19	14	13	13
GO:0000788	C:nuclear nucleosome	Aq	5	4	4	4
GO:0000790	C:nuclear chromatin	Aq	19	16	16.67	17
GO:0000791	C:euchromatin	Aq	1	1	1	1
GO:0000792	C:heterochromatin	Aq	2	2	2	2
GO:0000793	C:condensed chromosome	Aq	2	2	2	2
GO:0000794	C:condensed nuclear chromosome	Aq	27	5.67	9.67	9
GO:0000795	C:synaptonemal complex	Aq	5	2	3	3
GO:0000796	C:condensin complex	Aq	8	7	8	8
GO:0000800	C:lateral element	Aq	2	2	2	2
GO:0000803	C:sex chromosome	Aq	1	1	1	1
GO:0000805	C:X chromosome	Aq	2	2	2	2
GO:0000806	C:Y chromosome	Aq	2	2	2	2
GO:0000808	C:origin recognition complex	Aq	3	2.67	3	3
GO:0000811	C:GINS complex	Aq	2	2	2	2
GO:0000812	C:Swr1 complex	Aq	13	9.67	10.67	12
GO:0000813	C:ESCRT I complex	Aq	8	7	8	8
GO:0000814	C:ESCRT II complex	Aq	5	3	4	4
GO:0000815	C:ESCRT III complex	Aq	9	9	9	9
GO:0000819	P:sister chromatid segregation	Aq	1	1	1	1
GO:0000829	F:inositol heptakisphosphate kinase activity	Aq	1	1	1	1
GO:0000836	C:Hrd1p ubiquitin ligase complex	Aq	2	1	1	2
GO:0000900	F:translation repressor activity, mRNA regulatory element binding	Aq	2	1	1.67	2
GO:0000902	P:cell morphogenesis	Aq	11	11	11	11
GO:0000915	P:actomyosin contractile ring assembly	Aq	2	2	2	2
GO:0000920	P:septum digestion after cytokinesis	Aq	9	9	9	9
GO:0000921	P:septin ring assembly	Aq	5	3.33	4	3
GO:0000922	C:spindle pole	Aq	21	18	19	21
GO:0000930	C:gamma-tubulin complex	Aq	3	3	3	3
GO:0000932	C:P-body	Aq	15	14	15	15
GO:0000935	C:division septum	Aq	1	1	1	1
GO:0000938	C:GARP complex	Aq	4	4	4	4
GO:0000940	C:condensed chromosome outer kinetochore	Aq	1	1	1	1
GO:0000943	C:retrotransposon nucleocapsid	Aq	166	21	12	27
GO:0000956	P:nuclear-transcribed mRNA catabolic process	Aq	8	6.33	6	8
GO:0000957	P:mitochondrial RNA catabolic process	Aq	2	1.33	1	2
GO:0000965	P:mitochondrial RNA 3'-end processing	Aq	2	1.33	1	2
GO:0000971	P:tRNA exon ligation utilizing 2',3' cyclic phosphate of 5'-exon as source of linkage phosphate	Aq	1	1	1	1
GO:0000972	P:transcription-dependent tethering of RNA polymerase II gene DNA at nuclear periphery	Aq	4	3	3.67	3
GO:0000973	P:posttranscriptional tethering of RNA polymerase II gene DNA at nuclear periphery	Aq	5	4.67	5	5
GO:0000974	C:Prp19 complex	Aq	16	11.67	12	15
GO:0000976	F:transcription regulatory region sequence-specific DNA binding	Aq	4	4	4	4
GO:0000977	F:RNA polymerase II regulatory region sequence-specific DNA binding	Aq	9	7.67	8	8
GO:0000978	F:RNA polymerase II proximal promoter sequence-specific DNA binding	Aq	16	10.33	11	12
GO:0000979	F:RNA polymerase II core promoter sequence-specific DNA binding	Aq	4	4	4	4
GO:0000980	F:RNA polymerase II distal enhancer sequence-specific DNA binding	Aq	3	3	3	3
GO:0000981	F:DNA-binding transcription factor activity, RNA polymerase II-specific	Aq	24	19.33	19.67	21
GO:0000987	F:proximal promoter sequence-specific DNA binding	Aq	2	2	2	2
GO:0000993	F:RNA polymerase II complex binding	Aq	8	6	6.33	7
GO:0000995	F:RNA polymerase III general transcription initiation factor activity	Aq	7	6	6.33	7
GO:0001002	F:RNA polymerase III type 1 promoter sequence-specific DNA binding	Aq	1	1	1	1
GO:0001003	F:RNA polymerase III type 2 promoter sequence-specific DNA binding	Aq	1	1	1	1
GO:0001004	F:RNA polymerase III transcription regulator recruiting activity	Aq	1	1	1	1
GO:0001012	F:RNA polymerase II regulatory region DNA binding	Aq	3	3	3	3
GO:0001016	F:RNA polymerase III regulatory region DNA binding	Aq	1	1	1	1
GO:0001018	F:mitochondrial promoter sequence-specific DNA binding	Aq	4	2	2	3
GO:0001042	F:RNA polymerase I core binding	Aq	1	1	1	1
GO:0001046	F:core promoter sequence-specific DNA binding	Aq	1	1	1	1
GO:0001047	F:core promoter binding	Aq	3	3	3	3
GO:0001054	F:RNA polymerase I activity	Aq	18	13.67	16.33	18
GO:0001055	F:RNA polymerase II activity	Aq	13	10.67	12.67	13
GO:0001056	F:RNA polymerase III activity	Aq	15	12.67	14.67	15
GO:0001085	F:RNA polymerase II transcription factor binding	Aq	1	1	1	1
GO:0001093	F:TFIIB-class transcription factor binding	Aq	1	1	1	1
GO:0001094	F:TFIID-class transcription factor complex binding	Aq	1	1	1	1
GO:0001102	F:RNA polymerase II activating transcription factor binding	Aq	5	4.33	5	5
GO:0001103	F:RNA polymerase II repressing transcription factor binding	Aq	3	1.67	2	3
GO:0001111	P:promoter clearance from RNA polymerase II promoter	Aq	3	2.67	3	3
GO:0001113	P:transcriptional open complex formation at RNA polymerase II promoter	Aq	3	2.67	3	3
GO:0001128	F:obsolete RNA polymerase II transcription coactivator activity involved in preinitiation complex assembly	Aq	1	1	1	1
GO:0001135	F:RNA polymerase II transcription regulator recruiting activity	Aq	1	1	1	1
GO:0001164	F:RNA polymerase I CORE element sequence-specific DNA binding	Aq	2	2	2	2
GO:0001172	P:transcription, RNA-templated	Aq	8	1.33	1	4
GO:0001181	F:RNA polymerase I general transcription initiation factor activity	Aq	1	1	1	1
GO:0001188	P:RNA polymerase I preinitiation complex assembly	Aq	1	1	1	1
GO:0001193	P:maintenance of transcriptional fidelity during DNA-templated transcription elongation from RNA polymerase II promoter	Aq	1	1	1	1
GO:0001223	F:transcription coactivator binding	Aq	1	0.67	1	1
GO:0001227	F:DNA-binding transcription repressor activity, RNA polymerase II-specific	Aq	20	14	14	14
GO:0001228	F:DNA-binding transcription activator activity, RNA polymerase II-specific	Aq	16	11	11	12
GO:0001302	P:replicative cell aging	Aq	2	1	1	1
GO:0001401	C:SAM complex	Aq	2	2	2	2
GO:0001402	P:signal transduction involved in filamentous growth	Aq	1	1	1	1
GO:0001405	C:PAM complex, Tim23 associated import motor	Aq	3	3	3	3
GO:0001501	P:skeletal system development	Aq	4	2	4	3
GO:0001502	P:cartilage condensation	Aq	1	1	1	1
GO:0001503	P:ossification	Aq	3	2	3	3
GO:0001508	P:action potential	Aq	1	1	1	1
GO:0001510	P:RNA methylation	Aq	12	8.67	9.67	11
GO:0001514	P:selenocysteine incorporation	Aq	1	1	1	1
GO:0001520	C:outer dense fiber	Aq	1	1	1	1
GO:0001522	P:pseudouridine synthesis	Aq	12	11	11	12
GO:0001525	P:angiogenesis	Aq	13	9.67	10	11
GO:0001530	F:lipopolysaccharide binding	Aq	4	4	4	4
GO:0001533	C:cornified envelope	Aq	3	0	0	0
GO:0001540	F:amyloid-beta binding	Aq	2	2	2	2
GO:0001541	P:ovarian follicle development	Aq	1	1	1	1
GO:0001556	P:oocyte maturation	Aq	1	1	1	1
GO:0001558	P:regulation of cell growth	Aq	10	8.33	9.67	10
GO:0001561	P:fatty acid alpha-oxidation	Aq	5	3.67	3.33	4
GO:0001568	P:blood vessel development	Aq	2	2	2	2
GO:0001569	P:branching involved in blood vessel morphogenesis	Aq	2	2	2	2
GO:0001578	P:microtubule bundle formation	Aq	2	1.33	1.67	2
GO:0001614	F:purinergic nucleotide receptor activity	Aq	4	2	2	2
GO:0001649	P:osteoblast differentiation	Aq	1	1	1	1
GO:0001650	C:fibrillar center	Aq	6	6	6	6
GO:0001654	P:eye development	Aq	3	2.33	3	3
GO:0001664	F:G protein-coupled receptor binding	Aq	7	7	7	7
GO:0001666	P:response to hypoxia	Aq	7	6	5.67	6
GO:0001667	P:ameboidal-type cell migration	Aq	1	1	1	1
GO:0001669	C:acrosomal vesicle	Aq	1	1	1	1
GO:0001671	F:ATPase activator activity	Aq	5	5	5	5
GO:0001676	P:long-chain fatty acid metabolic process	Aq	2	2	2	2
GO:0001678	P:cellular glucose homeostasis	Aq	1	1	1	1
GO:0001681	F:sialate O-acetylesterase activity	Aq	1	1	1	1
GO:0001682	P:tRNA 5'-leader removal	Aq	10	2	2	2
GO:0001701	P:in utero embryonic development	Aq	4	3.67	4	4
GO:0001707	P:mesoderm formation	Aq	16	4	8.67	13
GO:0001708	P:cell fate specification	Aq	1	1	1	1
GO:0001709	P:cell fate determination	Aq	1	1	1	1
GO:0001711	P:endodermal cell fate commitment	Aq	1	1	1	1
GO:0001725	C:stress fiber	Aq	1	1	1	1
GO:0001726	C:ruffle	Aq	3	3	3	3
GO:0001731	P:formation of translation preinitiation complex	Aq	1	1	1	1
GO:0001732	P:formation of cytoplasmic translation initiation complex	Aq	12	10.33	11.33	12
GO:0001733	F:galactosylceramide sulfotransferase activity	Aq	1	1	1	1
GO:0001735	F:prenylcysteine oxidase activity	Aq	1	1	1	1
GO:0001736	P:establishment of planar polarity	Aq	10	10	10	10
GO:0001738	P:morphogenesis of a polarized epithelium	Aq	1	1	1	1
GO:0001740	C:Barr body	Aq	1	1	1	1
GO:0001741	C:XY body	Aq	1	1	1	1
GO:0001745	P:compound eye morphogenesis	Aq	1	1	1	1
GO:0001750	C:photoreceptor outer segment	Aq	4	4	4	4
GO:0001755	P:neural crest cell migration	Aq	3	1.67	2.33	3
GO:0001756	P:somitogenesis	Aq	3	1.67	2.33	3
GO:0001758	F:retinal dehydrogenase activity	Aq	2	2	2	2
GO:0001760	F:aminocarboxymuconate-semialdehyde decarboxylase activity	Aq	1	1	1	1
GO:0001763	P:morphogenesis of a branching structure	Aq	1	1	1	1
GO:0001764	P:neuron migration	Aq	1	1	1	1
GO:0001772	C:immunological synapse	Aq	1	1	1	1
GO:0001780	P:neutrophil homeostasis	Aq	1	1	1	1
GO:0001782	P:B cell homeostasis	Aq	2	2	2	2
GO:0001784	F:phosphotyrosine residue binding	Aq	1	1	1	1
GO:0001816	P:cytokine production	Aq	1	1	1	1
GO:0001817	P:regulation of cytokine production	Aq	8	4	4.67	7
GO:0001819	P:positive regulation of cytokine production	Aq	2	2	2	2
GO:0001822	P:kidney development	Aq	4	3.33	4	4
GO:0001824	P:blastocyst development	Aq	2	1.33	1	1
GO:0001826	P:inner cell mass cell differentiation	Aq	1	1	1	1
GO:0001827	P:inner cell mass cell fate commitment	Aq	1	1	1	1
GO:0001828	P:inner cell mass cellular morphogenesis	Aq	1	1	1	1
GO:0001829	P:trophectodermal cell differentiation	Aq	1	1	1	1
GO:0001832	P:blastocyst growth	Aq	1	1	1	1
GO:0001833	P:inner cell mass cell proliferation	Aq	1	1	1	1
GO:0001835	P:blastocyst hatching	Aq	1	1	1	1
GO:0001836	P:release of cytochrome c from mitochondria	Aq	1	1	1	1
GO:0001837	P:epithelial to mesenchymal transition	Aq	1	1	1	1
GO:0001843	P:neural tube closure	Aq	2	2	2	2
GO:0001878	P:response to yeast	Aq	6	6	6	6
GO:0001887	P:selenium compound metabolic process	Aq	3	1.33	1.33	3
GO:0001889	P:liver development	Aq	20	14	14.67	19
GO:0001890	P:placenta development	Aq	1	1	1	1
GO:0001891	C:phagocytic cup	Aq	3	3	3	3
GO:0001895	P:retina homeostasis	Aq	2	2	2	2
GO:0001913	P:T cell mediated cytotoxicity	Aq	1	1	1	1
GO:0001914	P:regulation of T cell mediated cytotoxicity	Aq	1	1	1	1
GO:0001917	C:photoreceptor inner segment	Aq	1	1	1	1
GO:0001919	P:regulation of receptor recycling	Aq	2	2	2	2
GO:0001921	P:positive regulation of receptor recycling	Aq	1	1	1	1
GO:0001927	P:exocyst assembly	Aq	1	1	1	1
GO:0001932	P:regulation of protein phosphorylation	Aq	9	8.33	8.67	9
GO:0001933	P:negative regulation of protein phosphorylation	Aq	2	2	2	2
GO:0001934	P:positive regulation of protein phosphorylation	Aq	5	4	4.33	5
GO:0001937	P:negative regulation of endothelial cell proliferation	Aq	2	1.67	1.67	2
GO:0001938	P:positive regulation of endothelial cell proliferation	Aq	2	2	2	2
GO:0001939	C:female pronucleus	Aq	1	1	1	1
GO:0001940	C:male pronucleus	Aq	1	1	1	1
GO:0001941	P:postsynaptic membrane organization	Aq	1	1	1	1
GO:0001944	P:vasculature development	Aq	6	5.67	6	6
GO:0001946	P:lymphangiogenesis	Aq	6	3.33	3.33	4
GO:0001947	P:heart looping	Aq	7	5.33	6.33	7
GO:0001959	P:regulation of cytokine-mediated signaling pathway	Aq	1	1	1	1
GO:0001965	F:G-protein alpha-subunit binding	Aq	1	1	1	1
GO:0001974	P:blood vessel remodeling	Aq	1	1	1	1
GO:0001975	P:response to amphetamine	Aq	1	1	1	1
GO:0002009	P:morphogenesis of an epithelium	Aq	3	3	3	3
GO:0002028	P:regulation of sodium ion transport	Aq	1	1	1	1
GO:0002039	F:p53 binding	Aq	6	5	4.33	6
GO:0002040	P:sprouting angiogenesis	Aq	2	2	2	2
GO:0002046	F:opsin binding	Aq	1	1	1	1
GO:0002058	F:uracil binding	Aq	2	1.33	2	2
GO:0002062	P:chondrocyte differentiation	Aq	2	2	2	2
GO:0002082	P:regulation of oxidative phosphorylation	Aq	2	2	2	2
GO:0002083	F:4-hydroxybenzoate decaprenyltransferase activity	Aq	1	1	1	1
GO:0002084	P:protein depalmitoylation	Aq	12	7	9.67	10
GO:0002088	P:lens development in camera-type eye	Aq	1	1	1	1
GO:0002090	P:regulation of receptor internalization	Aq	1	0.33	1	1
GO:0002092	P:positive regulation of receptor internalization	Aq	1	1	1	1
GO:0002094	F:polyprenyltransferase activity	Aq	2	0.33	2	2
GO:0002098	P:tRNA wobble uridine modification	Aq	28	16	21.33	23
GO:0002142	C:stereocilia ankle link complex	Aq	1	1	1	1
GO:0002143	P:tRNA wobble position uridine thiolation	Aq	2	2	2	2
GO:0002144	C:cytosolic tRNA wobble base thiouridylase complex	Aq	1	1	1	1
GO:0002151	F:G-quadruplex RNA binding	Aq	1	1	1	1
GO:0002161	F:aminoacyl-tRNA editing activity	Aq	12	11.67	12	11
GO:0002162	F:dystroglycan binding	Aq	2	1.33	2	2
GO:0002168	P:instar larval development	Aq	1	1	1	1
GO:0002177	C:manchette	Aq	10	3.33	5.33	8
GO:0002178	C:palmitoyltransferase complex	Aq	1	1	1	1
GO:0002181	P:cytoplasmic translation	Aq	19	19	19	19
GO:0002183	P:cytoplasmic translational initiation	Aq	6	4.67	5.33	6
GO:0002184	P:cytoplasmic translational termination	Aq	2	2	2	2
GO:0002189	C:ribose phosphate diphosphokinase complex	Aq	4	3.67	4	4
GO:0002191	P:cap-dependent translational initiation	Aq	1	1	1	1
GO:0002196	F:Ser-tRNA(Ala) hydrolase activity	Aq	1	1	1	1
GO:0002224	P:toll-like receptor signaling pathway	Aq	3	1	2.33	3
GO:0002244	P:hematopoietic progenitor cell differentiation	Aq	5	2.67	3.33	4
GO:0002275	P:myeloid cell activation involved in immune response	Aq	1	1	1	1
GO:0002276	P:basophil activation involved in immune response	Aq	1	1	1	1
GO:0002376	P:immune system process	Aq	4	4	4	4
GO:0002432	P:granuloma formation	Aq	1	1	1	1
GO:0002443	P:leukocyte mediated immunity	Aq	1	1	1	1
GO:0002446	P:neutrophil mediated immunity	Aq	1	1	1	1
GO:0002467	P:germinal center formation	Aq	1	1	1	1
GO:0002479	P:antigen processing and presentation of exogenous peptide antigen via MHC class I, TAP-dependent	Aq	1	1	1	1
GO:0002548	P:monocyte chemotaxis	Aq	2	2	2	2
GO:0002576	P:platelet degranulation	Aq	1	1	1	1
GO:0002635	P:negative regulation of germinal center formation	Aq	1	1	1	1
GO:0002682	P:regulation of immune system process	Aq	2	2	2	2
GO:0002684	P:positive regulation of immune system process	Aq	1	1	1	1
GO:0002698	P:negative regulation of immune effector process	Aq	1	0	0	0
GO:0002711	P:positive regulation of T cell mediated immunity	Aq	1	1	1	1
GO:0002741	P:positive regulation of cytokine secretion involved in immune response	Aq	2	2	2	2
GO:0002752	P:cell surface pattern recognition receptor signaling pathway	Aq	1	0.33	1	1
GO:0002755	P:MyD88-dependent toll-like receptor signaling pathway	Aq	2	2	2	2
GO:0002823	P:negative regulation of adaptive immune response based on somatic recombination of immune receptors built from immunoglobulin superfamily domains	Aq	1	0	0	0
GO:0002862	P:negative regulation of inflammatory response to antigenic stimulus	Aq	1	1	1	1
GO:0002891	P:positive regulation of immunoglobulin mediated immune response	Aq	1	1	1	1
GO:0002923	P:regulation of humoral immune response mediated by circulating immunoglobulin	Aq	1	1	1	1
GO:0002926	P:tRNA wobble base 5-methoxycarbonylmethyl-2-thiouridinylation	Aq	2	2	2	2
GO:0002940	P:tRNA N2-guanine methylation	Aq	1	0.33	1	0
GO:0002943	P:tRNA dihydrouridine synthesis	Aq	4	4	4	4
GO:0002945	C:cyclin K-CDK13 complex	Aq	1	1	1	1
GO:0002949	P:tRNA threonylcarbamoyladenosine modification	Aq	2	2	2	2
GO:0002953	F:5'-deoxynucleotidase activity	Aq	1	1	1	1
GO:0003006	P:developmental process involved in reproduction	Aq	1	1	1	1
GO:0003009	P:skeletal muscle contraction	Aq	1	1	1	1
GO:0003014	P:renal system process	Aq	1	1	1	1
GO:0003091	P:renal water homeostasis	Aq	1	1	1	1
GO:0003105	P:negative regulation of glomerular filtration	Aq	2	2	2	2
GO:0003146	P:heart jogging	Aq	2	1.67	1.67	2
GO:0003205	P:cardiac chamber development	Aq	1	1	1	1
GO:0003333	P:amino acid transmembrane transport	Aq	4	4	4	4
GO:0003341	P:cilium movement	Aq	25	14.33	17.33	21
GO:0003351	P:epithelial cilium movement	Aq	3	2.67	2.33	2
GO:0003352	P:regulation of cilium movement	Aq	3	2	2.33	2
GO:0003355	P:cilium movement involved in otolith formation	Aq	1	1	1	1
GO:0003356	P:regulation of cilium beat frequency	Aq	1	1	1	1
GO:0003374	P:dynamin family protein polymerization involved in mitochondrial fission	Aq	2	2	2	2
GO:0003401	P:axis elongation	Aq	1	1	1	1
GO:0003407	P:neural retina development	Aq	2	2	2	2
GO:0003429	P:growth plate cartilage chondrocyte morphogenesis	Aq	3	0.67	0.33	2
GO:0003431	P:growth plate cartilage chondrocyte development	Aq	1	1	1	1
GO:0003674	F:molecular_function	Aq	45	36.33	38.33	40
GO:0003676	F:nucleic acid binding	Aq	2594	731.67	606	848
GO:0003677	F:DNA binding	Aq	1627	601	572.67	705
GO:0003678	F:DNA helicase activity	Aq	484	59	17	53
GO:0003680	F:AT DNA binding	Aq	2	2	2	2
GO:0003682	F:chromatin binding	Aq	60	48	51.67	55
GO:0003684	F:damaged DNA binding	Aq	53	25.67	31.67	33
GO:0003688	F:DNA replication origin binding	Aq	5	5	5	5
GO:0003689	F:DNA clamp loader activity	Aq	11	8	9	11
GO:0003690	F:double-stranded DNA binding	Aq	44	17.67	21.67	21
GO:0003697	F:single-stranded DNA binding	Aq	92	40.33	46.33	56
GO:0003700	F:DNA-binding transcription factor activity	Aq	239	150.33	140	163
GO:0003707	F:steroid hormone receptor activity	Aq	1	1	1	1
GO:0003712	F:transcription coregulator activity	Aq	65	46.67	47.67	53
GO:0003713	F:transcription coactivator activity	Aq	31	26.33	26.67	28
GO:0003714	F:transcription corepressor activity	Aq	37	18.33	25	33
GO:0003721	F:telomerase RNA reverse transcriptase activity	Aq	1	1	1	1
GO:0003723	F:RNA binding	Aq	419	340.33	352.33	372
GO:0003724	F:RNA helicase activity	Aq	5	5	5	5
GO:0003725	F:double-stranded RNA binding	Aq	15	12	13.33	15
GO:0003726	F:double-stranded RNA adenosine deaminase activity	Aq	2	2	2	2
GO:0003727	F:single-stranded RNA binding	Aq	10	10	10	10
GO:0003729	F:mRNA binding	Aq	41	34.33	35.67	38
GO:0003730	F:mRNA 3'-UTR binding	Aq	11	8.33	9.67	10
GO:0003735	F:structural constituent of ribosome	Aq	188	171	176.67	178
GO:0003743	F:translation initiation factor activity	Aq	82	66	66.67	72
GO:0003746	F:translation elongation factor activity	Aq	39	26.33	28.67	27
GO:0003747	F:translation release factor activity	Aq	3	3	3	3
GO:0003755	F:peptidyl-prolyl cis-trans isomerase activity	Aq	65	49.67	55.67	57
GO:0003756	F:protein disulfide isomerase activity	Aq	4	4	4	4
GO:0003774	F:motor activity	Aq	56	47.67	52	52
GO:0003777	F:microtubule motor activity	Aq	187	115.67	131.33	153
GO:0003779	F:actin binding	Aq	108	86.33	91	96
GO:0003785	F:actin monomer binding	Aq	8	7	7.67	8
GO:0003796	F:lysozyme activity	Aq	5	4.33	5	5
GO:0003810	F:protein-glutamine gamma-glutamyltransferase activity	Aq	4	4	4	4
GO:0003824	F:catalytic activity	Aq	405	249	259.67	289
GO:0003826	F:alpha-ketoacid dehydrogenase activity	Aq	1	1	1	1
GO:0003827	F:alpha-1,3-mannosylglycoprotein 2-beta-N-acetylglucosaminyltransferase activity	Aq	1	1	1	1
GO:0003829	F:beta-1,3-galactosyl-O-glycosyl-glycoprotein beta-1,6-N-acetylglucosaminyltransferase activity	Aq	1	0.33	1	1
GO:0003837	F:beta-ureidopropionase activity	Aq	2	2	2	2
GO:0003839	F:gamma-glutamylcyclotransferase activity	Aq	3	3	3	3
GO:0003841	F:1-acylglycerol-3-phosphate O-acyltransferase activity	Aq	1	1	1	1
GO:0003842	F:1-pyrroline-5-carboxylate dehydrogenase activity	Aq	1	1	1	1
GO:0003844	F:1,4-alpha-glucan branching enzyme activity	Aq	1	1	1	1
GO:0003847	F:1-alkyl-2-acetylglycerophosphocholine esterase activity	Aq	5	4.33	4.67	5
GO:0003854	F:3-beta-hydroxy-delta5-steroid dehydrogenase activity	Aq	4	4	4	4
GO:0003857	F:3-hydroxyacyl-CoA dehydrogenase activity	Aq	2	2	2	2
GO:0003860	F:3-hydroxyisobutyryl-CoA hydrolase activity	Aq	4	2.33	3	3
GO:0003863	F:3-methyl-2-oxobutanoate dehydrogenase (2-methylpropanoyl-transferring) activity	Aq	1	1	1	1
GO:0003865	F:3-oxo-5-alpha-steroid 4-dehydrogenase activity	Aq	2	1.67	2	2
GO:0003867	F:4-aminobutyrate transaminase activity	Aq	6	2	2	2
GO:0003868	F:4-hydroxyphenylpyruvate dioxygenase activity	Aq	2	2	2	2
GO:0003870	F:5-aminolevulinate synthase activity	Aq	1	1	1	1
GO:0003872	F:6-phosphofructokinase activity	Aq	3	1.33	2	3
GO:0003873	F:6-phosphofructo-2-kinase activity	Aq	1	1	1	1
GO:0003874	F:6-pyruvoyltetrahydropterin synthase activity	Aq	3	2	3	3
GO:0003875	F:ADP-ribosylarginine hydrolase activity	Aq	1	1	1	1
GO:0003876	F:AMP deaminase activity	Aq	1	1	1	1
GO:0003877	F:ATP adenylyltransferase activity	Aq	1	1	1	1
GO:0003878	F:ATP citrate synthase activity	Aq	2	1	1	2
GO:0003883	F:CTP synthase activity	Aq	1	1	1	1
GO:0003884	F:D-amino-acid oxidase activity	Aq	4	4	4	4
GO:0003885	F:D-arabinono-1,4-lactone oxidase activity	Aq	3	3	3	3
GO:0003886	F:DNA (cytosine-5-)-methyltransferase activity	Aq	8	5.33	7.33	7
GO:0003887	F:DNA-directed DNA polymerase activity	Aq	32	20.67	21	24
GO:0003896	F:DNA primase activity	Aq	4	3	3.33	3
GO:0003899	F:DNA-directed 5'-3' RNA polymerase activity	Aq	50	31.33	36	40
GO:0003904	F:deoxyribodipyrimidine photo-lyase activity	Aq	4	4	4	4
GO:0003905	F:alkylbase DNA N-glycosylase activity	Aq	1	1	1	1
GO:0003906	F:DNA-(apurinic or apyrimidinic site) endonuclease activity	Aq	1	1	1	1
GO:0003908	F:methylated-DNA-[protein]-cysteine S-methyltransferase activity	Aq	4	2.33	2	2
GO:0003910	F:DNA ligase (ATP) activity	Aq	6	4.33	5	5
GO:0003916	F:DNA topoisomerase activity	Aq	1	1	1	1
GO:0003917	F:DNA topoisomerase type I activity	Aq	11	10.67	10.67	10
GO:0003918	F:DNA topoisomerase type II (ATP-hydrolyzing) activity	Aq	3	3	3	3
GO:0003920	F:GMP reductase activity	Aq	1	1	1	1
GO:0003921	F:GMP synthase activity	Aq	1	1	1	1
GO:0003922	F:GMP synthase (glutamine-hydrolyzing) activity	Aq	2	1	1	1
GO:0003923	F:GPI-anchor transamidase activity	Aq	1	1	1	1
GO:0003924	F:GTPase activity	Aq	330	264.67	287	301
GO:0003934	F:GTP cyclohydrolase I activity	Aq	1	1	1	1
GO:0003938	F:IMP dehydrogenase activity	Aq	1	1	1	1
GO:0003939	F:L-iditol 2-dehydrogenase activity	Aq	2	2	2	2
GO:0003941	F:L-serine ammonia-lyase activity	Aq	5	5	5	5
GO:0003944	F:N-acetylglucosamine-1-phosphodiester alpha-N-acetylglucosaminidase activity	Aq	2	0	0.33	0
GO:0003948	F:N4-(beta-N-acetylglucosaminyl)-L-asparaginase activity	Aq	1	1	1	1
GO:0003950	F:NAD+ ADP-ribosyltransferase activity	Aq	66	54	58.33	62
GO:0003951	F:NAD+ kinase activity	Aq	13	10.67	11	13
GO:0003952	F:NAD+ synthase (glutamine-hydrolyzing) activity	Aq	1	1	1	1
GO:0003953	F:NAD+ nucleosidase activity	Aq	3	2	2.67	3
GO:0003954	F:NADH dehydrogenase activity	Aq	4	3.33	4	4
GO:0003958	F:NADPH-hemoprotein reductase activity	Aq	5	4.67	5	5
GO:0003960	F:NADPH:quinone reductase activity	Aq	1	1	1	1
GO:0003962	F:cystathionine gamma-synthase activity	Aq	8	6.33	7.67	6
GO:0003963	F:RNA-3'-phosphate cyclase activity	Aq	1	1	1	1
GO:0003964	F:RNA-directed DNA polymerase activity	Aq	286	55.33	53.67	85
GO:0003968	F:RNA-directed 5'-3' RNA polymerase activity	Aq	8	1.33	1	4
GO:0003972	F:RNA ligase (ATP) activity	Aq	1	1	1	1
GO:0003973	F:(S)-2-hydroxy-acid oxidase activity	Aq	4	4	4	4
GO:0003974	F:UDP-N-acetylglucosamine 4-epimerase activity	Aq	2	2	2	2
GO:0003975	F:UDP-N-acetylglucosamine-dolichyl-phosphate N-acetylglucosaminephosphotransferase activity	Aq	2	1.67	2	2
GO:0003977	F:UDP-N-acetylglucosamine diphosphorylase activity	Aq	1	1	1	1
GO:0003978	F:UDP-glucose 4-epimerase activity	Aq	4	4	4	4
GO:0003979	F:UDP-glucose 6-dehydrogenase activity	Aq	1	1	1	1
GO:0003980	F:UDP-glucose:glycoprotein glucosyltransferase activity	Aq	34	17	19.67	25
GO:0003983	F:UTP:glucose-1-phosphate uridylyltransferase activity	Aq	3	2	2	2
GO:0003985	F:acetyl-CoA C-acetyltransferase activity	Aq	5	5	5	5
GO:0003987	F:acetate-CoA ligase activity	Aq	7	5.33	5	6
GO:0003989	F:acetyl-CoA carboxylase activity	Aq	3	1.67	3	3
GO:0003993	F:acid phosphatase activity	Aq	14	12.67	13	13
GO:0003994	F:aconitate hydratase activity	Aq	5	4	4.33	5
GO:0003995	F:acyl-CoA dehydrogenase activity	Aq	8	6.67	7	8
GO:0003997	F:acyl-CoA oxidase activity	Aq	7	4.67	5.33	6
GO:0003998	F:acylphosphatase activity	Aq	2	0.67	1	1
GO:0004000	F:adenosine deaminase activity	Aq	4	2.33	3.67	4
GO:0004001	F:adenosine kinase activity	Aq	1	1	1	1
GO:0004003	F:ATP-dependent DNA helicase activity	Aq	38	23.67	27.67	29
GO:0004004	F:ATP-dependent RNA helicase activity	Aq	11	9.67	10.67	11
GO:0004008	F:copper-exporting ATPase activity	Aq	2	2	2	2
GO:0004012	F:phospholipid-translocating ATPase activity	Aq	4	4	4	4
GO:0004013	F:adenosylhomocysteinase activity	Aq	3	3	3	3
GO:0004014	F:adenosylmethionine decarboxylase activity	Aq	1	1	1	1
GO:0004016	F:adenylate cyclase activity	Aq	2	2	2	2
GO:0004017	F:adenylate kinase activity	Aq	6	5	5.33	6
GO:0004018	F:N6-(1,2-dicarboxyethyl)AMP AMP-lyase (fumarate-forming) activity	Aq	2	1	1	1
GO:0004019	F:adenylosuccinate synthase activity	Aq	1	1	1	1
GO:0004020	F:adenylylsulfate kinase activity	Aq	1	1	1	1
GO:0004027	F:alcohol sulfotransferase activity	Aq	1	0	0	1
GO:0004028	F:3-chloroallyl aldehyde dehydrogenase activity	Aq	1	0.33	1	1
GO:0004029	F:aldehyde dehydrogenase (NAD) activity	Aq	6	4.33	6	6
GO:0004032	F:alditol:NADP+ 1-oxidoreductase activity	Aq	1	1	1	1
GO:0004040	F:amidase activity	Aq	8	6	6	8
GO:0004043	F:L-aminoadipate-semialdehyde dehydrogenase activity	Aq	1	1	1	1
GO:0004045	F:aminoacyl-tRNA hydrolase activity	Aq	3	2.67	3	2
GO:0004046	F:aminoacylase activity	Aq	1	1	1	1
GO:0004047	F:aminomethyltransferase activity	Aq	2	2	2	2
GO:0004053	F:arginase activity	Aq	1	1	1	1
GO:0004057	F:arginyltransferase activity	Aq	5	4.33	4.33	5
GO:0004064	F:arylesterase activity	Aq	1	1	1	1
GO:0004065	F:arylsulfatase activity	Aq	1	0.33	0	0
GO:0004066	F:asparagine synthase (glutamine-hydrolyzing) activity	Aq	2	1	1	1
GO:0004067	F:asparaginase activity	Aq	3	3	3	3
GO:0004069	F:L-aspartate:2-oxoglutarate aminotransferase activity	Aq	8	6.67	8	8
GO:0004070	F:aspartate carbamoyltransferase activity	Aq	3	2.33	2.33	3
GO:0004077	F:biotin-[acetyl-CoA-carboxylase] ligase activity	Aq	1	1	1	1
GO:0004085	F:butyryl-CoA dehydrogenase activity	Aq	1	0	0	0
GO:0004087	F:carbamoyl-phosphate synthase (ammonia) activity	Aq	1	0.33	0.33	1
GO:0004088	F:carbamoyl-phosphate synthase (glutamine-hydrolyzing) activity	Aq	3	2.33	2.33	3
GO:0004089	F:carbonate dehydratase activity	Aq	6	4.67	5.33	6
GO:0004090	F:carbonyl reductase (NADPH) activity	Aq	1	1	1	1
GO:0004095	F:carnitine O-palmitoyltransferase activity	Aq	1	1	1	1
GO:0004096	F:catalase activity	Aq	13	6	4	6
GO:0004100	F:chitin synthase activity	Aq	1	0.33	0	1
GO:0004105	F:choline-phosphate cytidylyltransferase activity	Aq	1	1	1	1
GO:0004108	F:citrate (Si)-synthase activity	Aq	1	1	1	1
GO:0004109	F:coproporphyrinogen oxidase activity	Aq	2	2	2	2
GO:0004111	F:creatine kinase activity	Aq	1	1	1	1
GO:0004114	F:3',5'-cyclic-nucleotide phosphodiesterase activity	Aq	12	9.67	10.33	12
GO:0004122	F:cystathionine beta-synthase activity	Aq	3	3	3	3
GO:0004123	F:cystathionine gamma-lyase activity	Aq	8	6.33	7.67	6
GO:0004124	F:cysteine synthase activity	Aq	2	2	2	2
GO:0004126	F:cytidine deaminase activity	Aq	1	1	1	1
GO:0004127	F:cytidylate kinase activity	Aq	2	2	2	2
GO:0004128	F:cytochrome-b5 reductase activity, acting on NAD(P)H	Aq	1	1	1	1
GO:0004129	F:cytochrome-c oxidase activity	Aq	21	14.67	13	14
GO:0004132	F:dCMP deaminase activity	Aq	7	4	5.33	6
GO:0004134	F:4-alpha-glucanotransferase activity	Aq	1	1	1	1
GO:0004135	F:amylo-alpha-1,6-glucosidase activity	Aq	1	1	1	1
GO:0004136	F:deoxyadenosine kinase activity	Aq	2	2	2	2
GO:0004138	F:deoxyguanosine kinase activity	Aq	1	1	1	1
GO:0004139	F:deoxyribose-phosphate aldolase activity	Aq	1	1	1	1
GO:0004140	F:dephospho-CoA kinase activity	Aq	3	3	3	3
GO:0004143	F:diacylglycerol kinase activity	Aq	5	4	4	5
GO:0004144	F:diacylglycerol O-acyltransferase activity	Aq	3	1.67	3	2
GO:0004146	F:dihydrofolate reductase activity	Aq	1	1	1	1
GO:0004148	F:dihydrolipoyl dehydrogenase activity	Aq	1	1	1	1
GO:0004149	F:dihydrolipoyllysine-residue succinyltransferase activity	Aq	3	2	2.67	3
GO:0004151	F:dihydroorotase activity	Aq	1	0.33	0.33	1
GO:0004152	F:dihydroorotate dehydrogenase activity	Aq	4	3.33	4	4
GO:0004155	F:6,7-dihydropteridine reductase activity	Aq	1	1	1	1
GO:0004159	F:dihydrouracil dehydrogenase (NAD+) activity	Aq	2	1.33	2	2
GO:0004160	F:dihydroxy-acid dehydratase activity	Aq	1	1	1	1
GO:0004161	F:dimethylallyltranstransferase activity	Aq	1	1	1	1
GO:0004163	F:diphosphomevalonate decarboxylase activity	Aq	1	1	1	1
GO:0004164	F:diphthine synthase activity	Aq	1	1	1	1
GO:0004168	F:dolichol kinase activity	Aq	2	2	2	2
GO:0004170	F:dUTP diphosphatase activity	Aq	4	2	1	2
GO:0004174	F:electron-transferring-flavoprotein dehydrogenase activity	Aq	2	1.67	2	2
GO:0004175	F:endopeptidase activity	Aq	2	1	1	2
GO:0004176	F:ATP-dependent peptidase activity	Aq	38	12.33	21	28
GO:0004177	F:aminopeptidase activity	Aq	13	11.67	12	12
GO:0004180	F:carboxypeptidase activity	Aq	57	39.67	40.33	51
GO:0004181	F:metallocarboxypeptidase activity	Aq	69	49.33	52	63
GO:0004185	F:serine-type carboxypeptidase activity	Aq	12	11.67	12	12
GO:0004190	F:aspartic-type endopeptidase activity	Aq	443	96.33	62.33	95
GO:0004197	F:cysteine-type endopeptidase activity	Aq	109	80.33	91.67	97
GO:0004198	F:calcium-dependent cysteine-type endopeptidase activity	Aq	11	10	11	11
GO:0004222	F:metalloendopeptidase activity	Aq	210	165	184.67	195
GO:0004252	F:serine-type endopeptidase activity	Aq	143	87.67	102	116
GO:0004298	F:threonine-type endopeptidase activity	Aq	24	22.33	22.33	22
GO:0004300	F:enoyl-CoA hydratase activity	Aq	2	2	2	2
GO:0004301	F:epoxide hydrolase activity	Aq	1	1	1	1
GO:0004305	F:ethanolamine kinase activity	Aq	1	1	1	1
GO:0004309	F:exopolyphosphatase activity	Aq	1	1	1	1
GO:0004310	F:farnesyl-diphosphate farnesyltransferase activity	Aq	1	1	1	1
GO:0004311	F:farnesyltranstransferase activity	Aq	1	1	1	1
GO:0004322	F:ferroxidase activity	Aq	5	4.67	5	5
GO:0004325	F:ferrochelatase activity	Aq	1	1	1	1
GO:0004326	F:tetrahydrofolylpolyglutamate synthase activity	Aq	1	1	1	1
GO:0004329	F:formate-tetrahydrofolate ligase activity	Aq	2	1	1	2
GO:0004332	F:fructose-bisphosphate aldolase activity	Aq	2	2	2	2
GO:0004333	F:fumarate hydratase activity	Aq	1	1	1	1
GO:0004334	F:fumarylacetoacetase activity	Aq	1	1	1	1
GO:0004335	F:galactokinase activity	Aq	2	2	2	2
GO:0004336	F:galactosylceramidase activity	Aq	2	2	2	2
GO:0004337	F:geranyltranstransferase activity	Aq	2	2	2	2
GO:0004342	F:glucosamine-6-phosphate deaminase activity	Aq	1	1	1	1
GO:0004343	F:glucosamine 6-phosphate N-acetyltransferase activity	Aq	2	1.33	1.33	2
GO:0004345	F:glucose-6-phosphate dehydrogenase activity	Aq	2	2	2	2
GO:0004347	F:glucose-6-phosphate isomerase activity	Aq	1	1	1	1
GO:0004348	F:glucosylceramidase activity	Aq	1	1	1	1
GO:0004349	F:glutamate 5-kinase activity	Aq	1	1	1	1
GO:0004350	F:glutamate-5-semialdehyde dehydrogenase activity	Aq	2	2	2	2
GO:0004351	F:glutamate decarboxylase activity	Aq	1	1	1	1
GO:0004356	F:glutamate-ammonia ligase activity	Aq	4	2	2.67	3
GO:0004357	F:glutamate-cysteine ligase activity	Aq	2	2	2	2
GO:0004359	F:glutaminase activity	Aq	3	3	3	3
GO:0004360	F:glutamine-fructose-6-phosphate transaminase (isomerizing) activity	Aq	2	2	2	2
GO:0004362	F:glutathione-disulfide reductase activity	Aq	2	2	2	2
GO:0004363	F:glutathione synthase activity	Aq	2	2	2	2
GO:0004364	F:glutathione transferase activity	Aq	12	12	12	12
GO:0004365	F:glyceraldehyde-3-phosphate dehydrogenase (NAD+) (phosphorylating) activity	Aq	1	1	1	1
GO:0004367	F:glycerol-3-phosphate dehydrogenase [NAD+] activity	Aq	3	2.33	2.67	3
GO:0004368	F:glycerol-3-phosphate dehydrogenase (quinone) activity	Aq	1	1	1	1
GO:0004370	F:glycerol kinase activity	Aq	2	2	2	2
GO:0004371	F:glycerone kinase activity	Aq	4	3.33	3.67	4
GO:0004372	F:glycine hydroxymethyltransferase activity	Aq	1	1	1	1
GO:0004373	F:glycogen (starch) synthase activity	Aq	1	1	1	1
GO:0004375	F:glycine dehydrogenase (decarboxylating) activity	Aq	14	11.33	12.67	14
GO:0004377	F:GDP-Man:Man3GlcNAc2-PP-Dol alpha-1,2-mannosyltransferase activity	Aq	1	1	1	1
GO:0004378	F:GDP-Man:Man1GlcNAc2-PP-Dol alpha-1,3-mannosyltransferase activity	Aq	1	1	1	1
GO:0004379	F:glycylpeptide N-tetradecanoyltransferase activity	Aq	1	1	1	1
GO:0004382	F:guanosine-diphosphatase activity	Aq	1	1	1	1
GO:0004383	F:guanylate cyclase activity	Aq	4	3.33	4	4
GO:0004385	F:guanylate kinase activity	Aq	4	2	1	2
GO:0004386	F:helicase activity	Aq	471	98.33	77	106
GO:0004396	F:hexokinase activity	Aq	1	1	1	1
GO:0004397	F:histidine ammonia-lyase activity	Aq	2	2	2	2
GO:0004402	F:histone acetyltransferase activity	Aq	30	21.33	23.33	23
GO:0004407	F:histone deacetylase activity	Aq	6	5	5	5
GO:0004408	F:holocytochrome-c synthase activity	Aq	1	1	1	1
GO:0004411	F:homogentisate 1,2-dioxygenase activity	Aq	1	1	1	1
GO:0004415	F:hyalurononglucosaminidase activity	Aq	1	1	1	1
GO:0004416	F:hydroxyacylglutathione hydrolase activity	Aq	2	2	2	2
GO:0004417	F:hydroxyethylthiazole kinase activity	Aq	2	2	2	2
GO:0004418	F:hydroxymethylbilane synthase activity	Aq	1	1	1	1
GO:0004419	F:hydroxymethylglutaryl-CoA lyase activity	Aq	1	1	1	1
GO:0004420	F:hydroxymethylglutaryl-CoA reductase (NADPH) activity	Aq	2	2	2	2
GO:0004421	F:hydroxymethylglutaryl-CoA synthase activity	Aq	1	1	1	1
GO:0004422	F:hypoxanthine phosphoribosyltransferase activity	Aq	1	1	1	1
GO:0004423	F:iduronate-2-sulfatase activity	Aq	16	13.67	14.67	14
GO:0004427	F:inorganic diphosphatase activity	Aq	1	1	1	1
GO:0004430	F:1-phosphatidylinositol 4-kinase activity	Aq	1	1	1	1
GO:0004435	F:phosphatidylinositol phospholipase C activity	Aq	7	6.33	6.67	7
GO:0004438	F:phosphatidylinositol-3-phosphatase activity	Aq	6	4	5	6
GO:0004445	F:inositol-polyphosphate 5-phosphatase activity	Aq	1	1	1	1
GO:0004447	F:iodide peroxidase activity	Aq	2	2	2	2
GO:0004449	F:isocitrate dehydrogenase (NAD+) activity	Aq	5	5	5	5
GO:0004450	F:isocitrate dehydrogenase (NADP+) activity	Aq	1	1	1	1
GO:0004452	F:isopentenyl-diphosphate delta-isomerase activity	Aq	1	1	1	1
GO:0004454	F:ketohexokinase activity	Aq	1	1	1	1
GO:0004458	F:D-lactate dehydrogenase (cytochrome) activity	Aq	4	2.33	3.67	4
GO:0004462	F:lactoylglutathione lyase activity	Aq	1	1	1	1
GO:0004463	F:leukotriene-A4 hydrolase activity	Aq	1	1	1	1
GO:0004467	F:long-chain fatty acid-CoA ligase activity	Aq	1	1	1	1
GO:0004468	F:lysine N-acetyltransferase activity, acting on acetyl phosphate as donor	Aq	4	1.33	3	3
GO:0004476	F:mannose-6-phosphate isomerase activity	Aq	6	3.33	4	4
GO:0004477	F:methenyltetrahydrofolate cyclohydrolase activity	Aq	2	2	2	2
GO:0004478	F:methionine adenosyltransferase activity	Aq	3	2	2	3
GO:0004482	F:mRNA (guanine-N7-)-methyltransferase activity	Aq	1	1	1	1
GO:0004483	F:mRNA (nucleoside-2'-O-)-methyltransferase activity	Aq	5	4	5	4
GO:0004484	F:mRNA guanylyltransferase activity	Aq	2	1.33	2	2
GO:0004488	F:methylenetetrahydrofolate dehydrogenase (NADP+) activity	Aq	3	2	2	3
GO:0004489	F:methylenetetrahydrofolate reductase (NAD(P)H) activity	Aq	1	1	1	1
GO:0004491	F:methylmalonate-semialdehyde dehydrogenase (acylating) activity	Aq	2	1	1	1
GO:0004493	F:methylmalonyl-CoA epimerase activity	Aq	1	0.33	1	1
GO:0004494	F:methylmalonyl-CoA mutase activity	Aq	3	2.33	3	3
GO:0004496	F:mevalonate kinase activity	Aq	1	1	1	1
GO:0004497	F:monooxygenase activity	Aq	32	23	29.33	29
GO:0004499	F:N,N-dimethylaniline monooxygenase activity	Aq	4	4	4	4
GO:0004500	F:dopamine beta-monooxygenase activity	Aq	4	4	4	4
GO:0004502	F:kynurenine 3-monooxygenase activity	Aq	4	3	3.33	4
GO:0004505	F:phenylalanine 4-monooxygenase activity	Aq	1	1	1	1
GO:0004506	F:squalene monooxygenase activity	Aq	1	1	1	1
GO:0004512	F:inositol-3-phosphate synthase activity	Aq	1	1	1	1
GO:0004514	F:nicotinate-nucleotide diphosphorylase (carboxylating) activity	Aq	4	4	4	4
GO:0004515	F:nicotinate-nucleotide adenylyltransferase activity	Aq	1	1	1	1
GO:0004517	F:nitric-oxide synthase activity	Aq	1	1	1	1
GO:0004518	F:nuclease activity	Aq	42	32.33	37.67	40
GO:0004519	F:endonuclease activity	Aq	68	32.67	33.33	35
GO:0004520	F:endodeoxyribonuclease activity	Aq	1	1	1	1
GO:0004521	F:endoribonuclease activity	Aq	16	11.33	14.67	15
GO:0004523	F:RNA-DNA hybrid ribonuclease activity	Aq	18	4.33	4	4
GO:0004525	F:ribonuclease III activity	Aq	8	6.33	7	7
GO:0004526	F:ribonuclease P activity	Aq	11	3	3	3
GO:0004527	F:exonuclease activity	Aq	15	10.67	8.33	10
GO:0004528	F:phosphodiesterase I activity	Aq	3	2.67	3	2
GO:0004535	F:poly(A)-specific ribonuclease activity	Aq	1	1	1	1
GO:0004536	F:deoxyribonuclease activity	Aq	4	3	3	3
GO:0004540	F:ribonuclease activity	Aq	38	13	13	15
GO:0004550	F:nucleoside diphosphate kinase activity	Aq	10	8.33	9	9
GO:0004551	F:nucleotide diphosphatase activity	Aq	1	1	1	1
GO:0004553	F:hydrolase activity, hydrolyzing O-glycosyl compounds	Aq	80	67.67	68	72
GO:0004555	F:alpha,alpha-trehalase activity	Aq	1	1	1	1
GO:0004556	F:alpha-amylase activity	Aq	1	1	1	1
GO:0004557	F:alpha-galactosidase activity	Aq	1	0.67	0.67	1
GO:0004559	F:alpha-mannosidase activity	Aq	10	9.67	9.67	10
GO:0004560	F:alpha-L-fucosidase activity	Aq	13	12	13	13
GO:0004563	F:beta-N-acetylhexosaminidase activity	Aq	5	5	5	5
GO:0004565	F:beta-galactosidase activity	Aq	3	3	3	3
GO:0004566	F:beta-glucuronidase activity	Aq	2	2	2	2
GO:0004571	F:mannosyl-oligosaccharide 1,2-alpha-mannosidase activity	Aq	7	6.67	7	7
GO:0004573	F:mannosyl-oligosaccharide glucosidase activity	Aq	7	5.33	6.33	6
GO:0004579	F:dolichyl-diphosphooligosaccharide-protein glycotransferase activity	Aq	9	8.33	9	9
GO:0004582	F:dolichyl-phosphate beta-D-mannosyltransferase activity	Aq	2	2	2	2
GO:0004583	F:dolichyl-phosphate-glucose-glycolipid alpha-glucosyltransferase activity	Aq	1	1	1	1
GO:0004584	F:dolichyl-phosphate-mannose-glycolipid alpha-mannosyltransferase activity	Aq	1	1	1	1
GO:0004585	F:ornithine carbamoyltransferase activity	Aq	1	1	1	0
GO:0004587	F:ornithine-oxo-acid transaminase activity	Aq	1	1	1	1
GO:0004588	F:orotate phosphoribosyltransferase activity	Aq	1	1	1	1
GO:0004590	F:orotidine-5'-phosphate decarboxylase activity	Aq	1	1	1	1
GO:0004591	F:oxoglutarate dehydrogenase (succinyl-transferring) activity	Aq	2	2	2	2
GO:0004594	F:pantothenate kinase activity	Aq	1	1	1	1
GO:0004595	F:pantetheine-phosphate adenylyltransferase activity	Aq	1	1	1	1
GO:0004596	F:peptide alpha-N-acetyltransferase activity	Aq	3	3	3	3
GO:0004597	F:peptide-aspartate beta-dioxygenase activity	Aq	3	3	3	3
GO:0004598	F:peptidylamidoglycolate lyase activity	Aq	2	1	1.67	2
GO:0004601	F:peroxidase activity	Aq	18	14.33	15.67	18
GO:0004602	F:glutathione peroxidase activity	Aq	8	8	8	8
GO:0004605	F:phosphatidate cytidylyltransferase activity	Aq	2	2	2	2
GO:0004609	F:phosphatidylserine decarboxylase activity	Aq	9	5.33	7.67	7
GO:0004610	F:phosphoacetylglucosamine mutase activity	Aq	1	1	1	1
GO:0004613	F:phosphoenolpyruvate carboxykinase (GTP) activity	Aq	2	2	2	2
GO:0004615	F:phosphomannomutase activity	Aq	1	1	1	1
GO:0004616	F:phosphogluconate dehydrogenase (decarboxylating) activity	Aq	1	1	1	1
GO:0004617	F:phosphoglycerate dehydrogenase activity	Aq	1	1	1	1
GO:0004618	F:phosphoglycerate kinase activity	Aq	1	1	1	1
GO:0004620	F:phospholipase activity	Aq	5	4	4	5
GO:0004622	F:lysophospholipase activity	Aq	1	1	1	1
GO:0004623	F:phospholipase A2 activity	Aq	2	2	2	2
GO:0004629	F:phospholipase C activity	Aq	1	1	1	1
GO:0004630	F:phospholipase D activity	Aq	4	3.67	4	4
GO:0004631	F:phosphomevalonate kinase activity	Aq	4	3	3	4
GO:0004632	F:phosphopantothenate--cysteine ligase activity	Aq	1	1	1	1
GO:0004634	F:phosphopyruvate hydratase activity	Aq	3	3	3	3
GO:0004639	F:phosphoribosylaminoimidazolesuccinocarboxamide synthase activity	Aq	2	0	0	0
GO:0004647	F:phosphoserine phosphatase activity	Aq	2	2	2	2
GO:0004648	F:O-phospho-L-serine:2-oxoglutarate aminotransferase activity	Aq	1	1	1	1
GO:0004649	F:poly(ADP-ribose) glycohydrolase activity	Aq	4	3.33	4	4
GO:0004651	F:polynucleotide 5'-phosphatase activity	Aq	2	1.33	2	2
GO:0004652	F:polynucleotide adenylyltransferase activity	Aq	3	3	3	3
GO:0004654	F:polyribonucleotide nucleotidyltransferase activity	Aq	4	1.67	2.67	4
GO:0004655	F:porphobilinogen synthase activity	Aq	4	3.67	4	2
GO:0004656	F:procollagen-proline 4-dioxygenase activity	Aq	3	3	3	3
GO:0004657	F:proline dehydrogenase activity	Aq	4	4	4	4
GO:0004658	F:propionyl-CoA carboxylase activity	Aq	2	0.67	2	2
GO:0004659	F:prenyltransferase activity	Aq	3	2	3	3
GO:0004660	F:protein farnesyltransferase activity	Aq	1	1	1	1
GO:0004663	F:Rab geranylgeranyltransferase activity	Aq	4	1	2.67	3
GO:0004671	F:protein C-terminal S-isoprenylcysteine carboxyl O-methyltransferase activity	Aq	1	1	1	1
GO:0004672	F:protein kinase activity	Aq	717	506.67	559.33	609
GO:0004673	F:protein histidine kinase activity	Aq	2	0	0	0
GO:0004674	F:protein serine/threonine kinase activity	Aq	189	156	165	173
GO:0004675	F:transmembrane receptor protein serine/threonine kinase activity	Aq	6	6	6	6
GO:0004677	F:DNA-dependent protein kinase activity	Aq	6	3.33	3.33	5
GO:0004679	F:AMP-activated protein kinase activity	Aq	2	2	2	2
GO:0004683	F:calmodulin-dependent protein kinase activity	Aq	6	6	6	6
GO:0004689	F:phosphorylase kinase activity	Aq	1	1	1	1
GO:0004691	F:cAMP-dependent protein kinase activity	Aq	7	5	5	5
GO:0004692	F:cGMP-dependent protein kinase activity	Aq	1	1	1	1
GO:0004693	F:cyclin-dependent protein serine/threonine kinase activity	Aq	14	13.33	14	14
GO:0004694	F:eukaryotic translation initiation factor 2alpha kinase activity	Aq	1	1	1	1
GO:0004697	F:protein kinase C activity	Aq	7	5.67	6	6
GO:0004699	F:calcium-independent protein kinase C activity	Aq	1	1	1	1
GO:0004703	F:G protein-coupled receptor kinase activity	Aq	4	3	3	3
GO:0004704	F:NF-kappaB-inducing kinase activity	Aq	1	1	1	1
GO:0004705	F:JUN kinase activity	Aq	2	2	2	2
GO:0004707	F:MAP kinase activity	Aq	15	12.33	13	12
GO:0004708	F:MAP kinase kinase activity	Aq	3	3	3	3
GO:0004709	F:MAP kinase kinase kinase activity	Aq	3	2	2	2
GO:0004712	F:protein serine/threonine/tyrosine kinase activity	Aq	3	3	3	3
GO:0004713	F:protein tyrosine kinase activity	Aq	161	107.67	126	137
GO:0004714	F:transmembrane receptor protein tyrosine kinase activity	Aq	29	19.33	21.33	23
GO:0004715	F:non-membrane spanning protein tyrosine kinase activity	Aq	51	28.67	37.67	46
GO:0004719	F:protein-L-isoaspartate (D-aspartate) O-methyltransferase activity	Aq	1	1	1	1
GO:0004721	F:phosphoprotein phosphatase activity	Aq	147	94.67	106.67	132
GO:0004722	F:protein serine/threonine phosphatase activity	Aq	28	24	25.33	25
GO:0004723	F:calcium-dependent protein serine/threonine phosphatase activity	Aq	1	1	1	1
GO:0004725	F:protein tyrosine phosphatase activity	Aq	222	176	183.33	204
GO:0004726	F:non-membrane spanning protein tyrosine phosphatase activity	Aq	1	1	1	1
GO:0004729	F:oxygen-dependent protoporphyrinogen oxidase activity	Aq	1	1	1	1
GO:0004731	F:purine-nucleoside phosphorylase activity	Aq	5	5	5	5
GO:0004733	F:pyridoxamine-phosphate oxidase activity	Aq	4	3.33	4	3
GO:0004735	F:pyrroline-5-carboxylate reductase activity	Aq	3	3	3	3
GO:0004738	F:pyruvate dehydrogenase activity	Aq	1	1	1	1
GO:0004739	F:pyruvate dehydrogenase (acetyl-transferring) activity	Aq	3	3	3	3
GO:0004742	F:dihydrolipoyllysine-residue acetyltransferase activity	Aq	1	1	1	1
GO:0004743	F:pyruvate kinase activity	Aq	5	4.67	5	5
GO:0004747	F:ribokinase activity	Aq	1	1	1	1
GO:0004748	F:ribonucleoside-diphosphate reductase activity, thioredoxin disulfide as acceptor	Aq	1	0.33	0	1
GO:0004749	F:ribose phosphate diphosphokinase activity	Aq	4	3.67	4	4
GO:0004750	F:ribulose-phosphate 3-epimerase activity	Aq	1	1	1	1
GO:0004751	F:ribose-5-phosphate isomerase activity	Aq	1	1	1	1
GO:0004753	F:saccharopine dehydrogenase activity	Aq	2	2	2	2
GO:0004756	F:selenide, water dikinase activity	Aq	1	1	1	1
GO:0004757	F:sepiapterin reductase activity	Aq	1	1	1	1
GO:0004760	F:serine-pyruvate transaminase activity	Aq	1	1	1	1
GO:0004766	F:spermidine synthase activity	Aq	2	2	2	2
GO:0004767	F:sphingomyelin phosphodiesterase activity	Aq	11	7.67	10	11
GO:0004775	F:succinate-CoA ligase (ADP-forming) activity	Aq	3	3	3	3
GO:0004776	F:succinate-CoA ligase (GDP-forming) activity	Aq	2	2	2	2
GO:0004781	F:sulfate adenylyltransferase (ATP) activity	Aq	1	1	1	1
GO:0004784	F:superoxide dismutase activity	Aq	8	5.33	5	8
GO:0004788	F:thiamine diphosphokinase activity	Aq	3	2	3	3
GO:0004791	F:thioredoxin-disulfide reductase activity	Aq	2	2	2	2
GO:0004792	F:thiosulfate sulfurtransferase activity	Aq	4	4	4	4
GO:0004794	F:L-threonine ammonia-lyase activity	Aq	3	3	3	3
GO:0004795	F:threonine synthase activity	Aq	1	1	1	1
GO:0004797	F:thymidine kinase activity	Aq	1	1	1	1
GO:0004798	F:thymidylate kinase activity	Aq	11	2.67	5	6
GO:0004799	F:thymidylate synthase activity	Aq	1	1	1	1
GO:0004801	F:sedoheptulose-7-phosphate:D-glyceraldehyde-3-phosphate glyceronetransferase activity	Aq	1	1	1	1
GO:0004803	F:transposase activity	Aq	82	20.67	18	29
GO:0004806	F:triglyceride lipase activity	Aq	1	0.67	0.67	1
GO:0004807	F:triose-phosphate isomerase activity	Aq	3	3	3	3
GO:0004809	F:tRNA (guanine-N2-)-methyltransferase activity	Aq	2	1.33	2	1
GO:0004812	F:aminoacyl-tRNA ligase activity	Aq	15	10	12.67	15
GO:0004813	F:alanine-tRNA ligase activity	Aq	3	2	2	3
GO:0004814	F:arginine-tRNA ligase activity	Aq	2	1	1	1
GO:0004815	F:aspartate-tRNA ligase activity	Aq	1	1	1	1
GO:0004816	F:asparagine-tRNA ligase activity	Aq	3	3	3	3
GO:0004817	F:cysteine-tRNA ligase activity	Aq	1	1	1	1
GO:0004818	F:glutamate-tRNA ligase activity	Aq	2	2	2	2
GO:0004819	F:glutamine-tRNA ligase activity	Aq	1	1	1	1
GO:0004820	F:glycine-tRNA ligase activity	Aq	1	1	1	1
GO:0004821	F:histidine-tRNA ligase activity	Aq	3	1.33	1.33	2
GO:0004822	F:isoleucine-tRNA ligase activity	Aq	4	4	4	4
GO:0004823	F:leucine-tRNA ligase activity	Aq	7	6	7	6
GO:0004824	F:lysine-tRNA ligase activity	Aq	2	2	2	2
GO:0004825	F:methionine-tRNA ligase activity	Aq	5	3	3	5
GO:0004826	F:phenylalanine-tRNA ligase activity	Aq	17	11.33	13.67	16
GO:0004827	F:proline-tRNA ligase activity	Aq	5	4.67	5	5
GO:0004828	F:serine-tRNA ligase activity	Aq	4	4	4	4
GO:0004829	F:threonine-tRNA ligase activity	Aq	1	1	1	1
GO:0004830	F:tryptophan-tRNA ligase activity	Aq	16	11	12	13
GO:0004831	F:tyrosine-tRNA ligase activity	Aq	10	10	10	10
GO:0004832	F:valine-tRNA ligase activity	Aq	1	1	1	1
GO:0004838	F:L-tyrosine:2-oxoglutarate aminotransferase activity	Aq	1	1	1	1
GO:0004839	F:ubiquitin activating enzyme activity	Aq	5	4.33	4	4
GO:0004842	F:ubiquitin-protein transferase activity	Aq	335	195.67	211.67	247
GO:0004843	F:thiol-dependent ubiquitin-specific protease activity	Aq	74	48.67	53.33	60
GO:0004844	F:uracil DNA N-glycosylase activity	Aq	5	4.33	5	5
GO:0004849	F:uridine kinase activity	Aq	3	3	3	3
GO:0004850	F:uridine phosphorylase activity	Aq	2	2	2	2
GO:0004852	F:uroporphyrinogen-III synthase activity	Aq	2	2	2	2
GO:0004853	F:uroporphyrinogen decarboxylase activity	Aq	1	1	1	1
GO:0004854	F:xanthine dehydrogenase activity	Aq	4	3.67	4	4
GO:0004855	F:xanthine oxidase activity	Aq	3	2.67	3	3
GO:0004856	F:xylulokinase activity	Aq	1	1	1	1
GO:0004857	F:enzyme inhibitor activity	Aq	1	1	1	1
GO:0004860	F:protein kinase inhibitor activity	Aq	1	1	1	1
GO:0004861	F:cyclin-dependent protein serine/threonine kinase inhibitor activity	Aq	1	1	1	1
GO:0004862	F:cAMP-dependent protein kinase inhibitor activity	Aq	2	2	2	2
GO:0004864	F:protein phosphatase inhibitor activity	Aq	1	1	1	1
GO:0004865	F:protein serine/threonine phosphatase inhibitor activity	Aq	2	2	2	2
GO:0004867	F:serine-type endopeptidase inhibitor activity	Aq	30	20.67	23	27
GO:0004869	F:cysteine-type endopeptidase inhibitor activity	Aq	9	7.67	8.67	9
GO:0004879	F:nuclear receptor activity	Aq	1	1	1	1
GO:0004888	F:transmembrane signaling receptor activity	Aq	105	76.33	84.67	98
GO:0004930	F:G protein-coupled receptor activity	Aq	277	183	193.67	238
GO:0004931	F:extracellularly ATP-gated cation channel activity	Aq	4	2	2	2
GO:0004932	F:mating-type factor pheromone receptor activity	Aq	1	0	0	1
GO:0004965	F:G protein-coupled GABA receptor activity	Aq	68	51	54.33	58
GO:0004970	F:ionotropic glutamate receptor activity	Aq	1	1	1	1
GO:0004985	F:opioid receptor activity	Aq	1	1	1	1
GO:0005001	F:transmembrane receptor protein tyrosine phosphatase activity	Aq	4	4	4	4
GO:0005003	F:ephrin receptor activity	Aq	2	2	2	2
GO:0005004	F:GPI-linked ephrin receptor activity	Aq	1	1	1	1
GO:0005021	F:vascular endothelial growth factor-activated receptor activity	Aq	1	1	1	1
GO:0005024	F:transforming growth factor beta-activated receptor activity	Aq	1	1	1	1
GO:0005025	F:transforming growth factor beta receptor activity, type I	Aq	2	2	2	2
GO:0005042	F:netrin receptor activity	Aq	1	1	1	1
GO:0005044	F:scavenger receptor activity	Aq	405	306.67	335.67	371
GO:0005047	F:signal recognition particle binding	Aq	2	2	2	2
GO:0005048	F:signal sequence binding	Aq	1	1	1	1
GO:0005049	F:nuclear export signal receptor activity	Aq	2	2	2	2
GO:0005068	F:transmembrane receptor protein tyrosine kinase adaptor activity	Aq	1	1	1	1
GO:0005070	F:SH3/SH2 adaptor activity	Aq	4	2.67	3.33	4
GO:0005078	F:MAP-kinase scaffold activity	Aq	3	3	3	3
GO:0005080	F:protein kinase C binding	Aq	5	5	5	5
GO:0005085	F:guanyl-nucleotide exchange factor activity	Aq	75	60	63.67	69
GO:0005086	F:ARF guanyl-nucleotide exchange factor activity	Aq	23	14	14.33	20
GO:0005088	F:Ras guanyl-nucleotide exchange factor activity	Aq	2	2	2	2
GO:0005089	F:Rho guanyl-nucleotide exchange factor activity	Aq	66	52.67	58.33	64
GO:0005092	F:GDP-dissociation inhibitor activity	Aq	2	1.33	2	2
GO:0005093	F:Rab GDP-dissociation inhibitor activity	Aq	1	1	1	1
GO:0005094	F:Rho GDP-dissociation inhibitor activity	Aq	1	1	1	1
GO:0005095	F:GTPase inhibitor activity	Aq	1	1	1	1
GO:0005096	F:GTPase activator activity	Aq	131	103	111	121
GO:0005102	F:signaling receptor binding	Aq	21	16	16	16
GO:0005109	F:frizzled binding	Aq	1	1	1	1
GO:0005112	F:Notch binding	Aq	2	2	2	2
GO:0005125	F:cytokine activity	Aq	4	4	4	4
GO:0005136	F:interleukin-4 receptor binding	Aq	1	1	1	1
GO:0005153	F:interleukin-8 receptor binding	Aq	2	2	2	2
GO:0005154	F:epidermal growth factor receptor binding	Aq	3	3	3	3
GO:0005158	F:insulin receptor binding	Aq	1	1	1	1
GO:0005159	F:insulin-like growth factor receptor binding	Aq	2	2	2	2
GO:0005164	F:tumor necrosis factor receptor binding	Aq	47	30.67	36	41
GO:0005173	F:stem cell factor receptor binding	Aq	1	1	1	1
GO:0005176	F:ErbB-2 class receptor binding	Aq	14	10.33	10	13
GO:0005178	F:integrin binding	Aq	3	2.67	3	3
GO:0005179	F:hormone activity	Aq	22	17	12.67	14
GO:0005198	F:structural molecule activity	Aq	60	29.33	26	31
GO:0005199	F:structural constituent of cell wall	Aq	4	1	1.33	1
GO:0005200	F:structural constituent of cytoskeleton	Aq	13	12.67	13	13
GO:0005201	F:extracellular matrix structural constituent	Aq	21	13.67	13	16
GO:0005215	F:transporter activity	Aq	22	18.67	20	20
GO:0005216	F:ion channel activity	Aq	79	50	48.67	53
GO:0005219	F:ryanodine-sensitive calcium-release channel activity	Aq	10	1.67	2.67	4
GO:0005220	F:inositol 1,4,5-trisphosphate-sensitive calcium-release channel activity	Aq	5	4.67	4	5
GO:0005222	F:intracellular cAMP-activated cation channel activity	Aq	1	1	1	1
GO:0005223	F:intracellular cGMP-activated cation channel activity	Aq	1	1	1	1
GO:0005227	F:calcium activated cation channel activity	Aq	1	0	0	0
GO:0005230	F:extracellular ligand-gated ion channel activity	Aq	6	3	2	1
GO:0005242	F:inward rectifier potassium channel activity	Aq	3	2	2.33	3
GO:0005244	F:voltage-gated ion channel activity	Aq	1	1	1	1
GO:0005245	F:voltage-gated calcium channel activity	Aq	15	12.33	13	14
GO:0005246	F:calcium channel regulator activity	Aq	1	1	1	1
GO:0005247	F:voltage-gated chloride channel activity	Aq	11	8.33	9.33	10
GO:0005249	F:voltage-gated potassium channel activity	Aq	3	2.67	3	3
GO:0005254	F:chloride channel activity	Aq	2	2	2	2
GO:0005261	F:cation channel activity	Aq	6	6	6	5
GO:0005262	F:calcium channel activity	Aq	30	18.33	20.67	22
GO:0005267	F:potassium channel activity	Aq	3	3	3	3
GO:0005272	F:sodium channel activity	Aq	40	20	21.33	29
GO:0005287	F:high-affinity basic amino acid transmembrane transporter activity	Aq	1	1	1	1
GO:0005315	F:inorganic phosphate transmembrane transporter activity	Aq	7	3	3.67	6
GO:0005319	F:lipid transporter activity	Aq	15	14.33	14.67	15
GO:0005324	F:long-chain fatty acid transporter activity	Aq	1	1	1	1
GO:0005328	F:neurotransmitter:sodium symporter activity	Aq	3	3	2	3
GO:0005337	F:nucleoside transmembrane transporter activity	Aq	6	4.67	4.67	5
GO:0005344	F:oxygen carrier activity	Aq	1	1	1	1
GO:0005351	F:carbohydrate:proton symporter activity	Aq	1	1	1	1
GO:0005366	F:myo-inositol:proton symporter activity	Aq	1	1	1	1
GO:0005375	F:copper ion transmembrane transporter activity	Aq	2	2	2	2
GO:0005381	F:iron ion transmembrane transporter activity	Aq	3	3	3	3
GO:0005384	F:manganese ion transmembrane transporter activity	Aq	2	2	2	2
GO:0005385	F:zinc ion transmembrane transporter activity	Aq	4	3	3	4
GO:0005388	F:calcium-transporting ATPase activity	Aq	5	4	4	4
GO:0005391	F:sodium:potassium-exchanging ATPase activity	Aq	2	1.67	2	2
GO:0005432	F:calcium:sodium antiporter activity	Aq	8	1.67	0.67	2
GO:0005452	F:inorganic anion exchanger activity	Aq	2	2	2	2
GO:0005457	F:GDP-fucose transmembrane transporter activity	Aq	1	1	1	1
GO:0005471	F:ATP:ADP antiporter activity	Aq	2	2	2	2
GO:0005483	F:soluble NSF attachment protein activity	Aq	1	1	1	1
GO:0005484	F:SNAP receptor activity	Aq	22	18	19.33	19
GO:0005488	F:binding	Aq	382	95.67	91.67	130
GO:0005504	F:fatty acid binding	Aq	4	4	4	4
GO:0005506	F:iron ion binding	Aq	105	81.33	92.33	96
GO:0005507	F:copper ion binding	Aq	71	54.67	56.67	63
GO:0005509	F:calcium ion binding	Aq	518	402.33	411.33	455
GO:0005515	F:protein binding	Aq	5343	4082.67	4415.67	4887
GO:0005516	F:calmodulin binding	Aq	15	12.67	14	15
GO:0005518	F:collagen binding	Aq	5	4	4	4
GO:0005519	F:cytoskeletal regulatory protein binding	Aq	1	1	1	1
GO:0005520	F:insulin-like growth factor binding	Aq	5	5	5	5
GO:0005521	F:lamin binding	Aq	1	1	1	1
GO:0005523	F:tropomyosin binding	Aq	1	1	1	1
GO:0005524	F:ATP binding	Aq	2677	1702.33	1830	2013
GO:0005525	F:GTP binding	Aq	671	497.67	549	611
GO:0005528	F:FK506 binding	Aq	1	1	1	1
GO:0005534	F:galactose binding	Aq	2	2	2	2
GO:0005536	F:glucose binding	Aq	1	1	1	1
GO:0005540	F:hyaluronic acid binding	Aq	2	1.33	2	1
GO:0005542	F:folic acid binding	Aq	1	1	1	1
GO:0005543	F:phospholipid binding	Aq	17	15	16	17
GO:0005544	F:calcium-dependent phospholipid binding	Aq	10	8.67	8.67	9
GO:0005545	F:1-phosphatidylinositol binding	Aq	1	1	1	1
GO:0005546	F:phosphatidylinositol-4,5-bisphosphate binding	Aq	3	3	3	3
GO:0005547	F:phosphatidylinositol-3,4,5-trisphosphate binding	Aq	7	6.33	6	7
GO:0005548	F:phospholipid transporter activity	Aq	2	2	2	2
GO:0005549	F:odorant binding	Aq	4	4	4	4
GO:0005575	C:cellular_component	Aq	41	32	34	36
GO:0005576	C:extracellular region	Aq	160	121	129	143
GO:0005581	C:collagen trimer	Aq	21	10	10.67	15
GO:0005583	C:fibrillar collagen trimer	Aq	1	1	1	1
GO:0005604	C:basement membrane	Aq	10	7	8.33	10
GO:0005615	C:extracellular space	Aq	71	58.33	54	58
GO:0005618	C:cell wall	Aq	8	7	7	7
GO:0005622	C:intracellular	Aq	51	47.33	48	49
GO:0005623	C:cell	Aq	135	112.33	117.33	124
GO:0005628	C:prospore membrane	Aq	1	1	1	1
GO:0005634	C:nucleus	Aq	1071	815.33	862	917
GO:0005635	C:nuclear envelope	Aq	21	12.33	15.33	18
GO:0005637	C:nuclear inner membrane	Aq	1	1	1	1
GO:0005639	C:integral component of nuclear inner membrane	Aq	5	1	1	1
GO:0005643	C:nuclear pore	Aq	36	30.67	32	30
GO:0005654	C:nucleoplasm	Aq	196	137	152	162
GO:0005655	C:nucleolar ribonuclease P complex	Aq	2	2	2	2
GO:0005657	C:replication fork	Aq	11	3	3	5
GO:0005658	C:alpha DNA polymerase:primase complex	Aq	1	0	0.33	0
GO:0005662	C:DNA replication factor A complex	Aq	27	4.67	8.67	8
GO:0005663	C:DNA replication factor C complex	Aq	11	8	9	11
GO:0005664	C:nuclear origin of replication recognition complex	Aq	6	5.67	6	6
GO:0005665	C:RNA polymerase II, core complex	Aq	16	13.67	15.67	16
GO:0005666	C:RNA polymerase III complex	Aq	22	18.67	20.67	22
GO:0005667	C:transcription factor complex	Aq	37	30	30.67	32
GO:0005669	C:transcription factor TFIID complex	Aq	26	21.33	21.67	25
GO:0005671	C:Ada2/Gcn5/Ada3 transcription activator complex	Aq	13	11.33	12	12
GO:0005672	C:transcription factor TFIIA complex	Aq	3	3	3	3
GO:0005673	C:transcription factor TFIIE complex	Aq	1	1	1	1
GO:0005674	C:transcription factor TFIIF complex	Aq	1	1	1	1
GO:0005675	C:transcription factor TFIIH holo complex	Aq	6	5.67	6	6
GO:0005677	C:chromatin silencing complex	Aq	1	1	1	1
GO:0005680	C:anaphase-promoting complex	Aq	14	10.67	13.33	13
GO:0005681	C:spliceosomal complex	Aq	32	29.33	29.67	30
GO:0005682	C:U5 snRNP	Aq	15	14.33	14	14
GO:0005683	C:U7 snRNP	Aq	1	1	1	1
GO:0005684	C:U2-type spliceosomal complex	Aq	3	3	3	3
GO:0005685	C:U1 snRNP	Aq	14	13.33	13	14
GO:0005686	C:U2 snRNP	Aq	16	16	16	16
GO:0005687	C:U4 snRNP	Aq	6	6	6	6
GO:0005688	C:U6 snRNP	Aq	8	7	7	7
GO:0005689	C:U12-type spliceosomal complex	Aq	13	11.67	12	12
GO:0005694	C:chromosome	Aq	51	35.33	38	38
GO:0005697	C:telomerase holoenzyme complex	Aq	1	1	1	1
GO:0005700	C:polytene chromosome	Aq	6	5	5	5
GO:0005712	C:chiasma	Aq	1	1	1	1
GO:0005719	C:nuclear euchromatin	Aq	9	8	8	8
GO:0005720	C:nuclear heterochromatin	Aq	4	4	4	4
GO:0005730	C:nucleolus	Aq	118	105	110.33	114
GO:0005732	C:small nucleolar ribonucleoprotein complex	Aq	7	6	6	7
GO:0005736	C:RNA polymerase I complex	Aq	19	14.67	17.33	19
GO:0005737	C:cytoplasm	Aq	815	654.67	705.67	753
GO:0005739	C:mitochondrion	Aq	367	247.67	247.33	261
GO:0005740	C:mitochondrial envelope	Aq	4	3.67	4	4
GO:0005741	C:mitochondrial outer membrane	Aq	12	10.67	11	12
GO:0005742	C:mitochondrial outer membrane translocase complex	Aq	1	1	1	1
GO:0005743	C:mitochondrial inner membrane	Aq	53	41.33	42.67	45
GO:0005744	C:TIM23 mitochondrial import inner membrane translocase complex	Aq	6	6	6	6
GO:0005746	C:mitochondrial respirasome	Aq	1	0.67	1	1
GO:0005747	C:mitochondrial respiratory chain complex I	Aq	20	20	20	20
GO:0005749	C:mitochondrial respiratory chain complex II, succinate dehydrogenase complex (ubiquinone)	Aq	2	2	2	2
GO:0005750	C:mitochondrial respiratory chain complex III	Aq	8	7	8	8
GO:0005751	C:mitochondrial respiratory chain complex IV	Aq	4	4	4	4
GO:0005753	C:mitochondrial proton-transporting ATP synthase complex	Aq	1	1	1	1
GO:0005758	C:mitochondrial intermembrane space	Aq	21	17.67	20.67	20
GO:0005759	C:mitochondrial matrix	Aq	47	32.67	36.33	42
GO:0005760	C:gamma DNA polymerase complex	Aq	1	1	1	1
GO:0005761	C:mitochondrial ribosome	Aq	8	5	5	5
GO:0005762	C:mitochondrial large ribosomal subunit	Aq	13	12	12	12
GO:0005763	C:mitochondrial small ribosomal subunit	Aq	12	9	9	9
GO:0005764	C:lysosome	Aq	40	36.67	39.33	40
GO:0005765	C:lysosomal membrane	Aq	17	13.33	14	15
GO:0005768	C:endosome	Aq	39	35.33	36.33	38
GO:0005769	C:early endosome	Aq	17	16.67	17	17
GO:0005770	C:late endosome	Aq	8	7	7	8
GO:0005771	C:multivesicular body	Aq	9	9	9	9
GO:0005773	C:vacuole	Aq	9	8	8	9
GO:0005774	C:vacuolar membrane	Aq	8	7.33	7	8
GO:0005776	C:autophagosome	Aq	6	6	6	6
GO:0005777	C:peroxisome	Aq	40	33.67	36.67	36
GO:0005778	C:peroxisomal membrane	Aq	7	6.33	7	7
GO:0005779	C:integral component of peroxisomal membrane	Aq	5	5	5	5
GO:0005780	C:extrinsic component of intraperoxisomal membrane	Aq	2	2	2	2
GO:0005782	C:peroxisomal matrix	Aq	2	2	2	2
GO:0005783	C:endoplasmic reticulum	Aq	113	93.33	100.33	107
GO:0005784	C:Sec61 translocon complex	Aq	2	2	2	2
GO:0005785	C:signal recognition particle receptor complex	Aq	1	1	1	1
GO:0005786	C:signal recognition particle, endoplasmic reticulum targeting	Aq	5	5	5	5
GO:0005787	C:signal peptidase complex	Aq	6	5	5.33	6
GO:0005788	C:endoplasmic reticulum lumen	Aq	9	8.33	9	9
GO:0005789	C:endoplasmic reticulum membrane	Aq	99	81	91	91
GO:0005790	C:smooth endoplasmic reticulum	Aq	1	1	1	1
GO:0005791	C:rough endoplasmic reticulum	Aq	3	3	3	3
GO:0005793	C:endoplasmic reticulum-Golgi intermediate compartment	Aq	10	9.33	9.33	9
GO:0005794	C:Golgi apparatus	Aq	111	87	95.67	103
GO:0005795	C:Golgi stack	Aq	1	1	1	1
GO:0005801	C:cis-Golgi network	Aq	9	7.67	7.33	7
GO:0005802	C:trans-Golgi network	Aq	25	21	21	22
GO:0005811	C:lipid droplet	Aq	3	2	2	3
GO:0005813	C:centrosome	Aq	79	65	69	75
GO:0005814	C:centriole	Aq	19	16.33	17	18
GO:0005815	C:microtubule organizing center	Aq	27	20	22.33	23
GO:0005819	C:spindle	Aq	10	8	9.33	10
GO:0005825	C:half bridge of spindle pole body	Aq	1	1	1	1
GO:0005827	C:polar microtubule	Aq	2	2	2	2
GO:0005828	C:kinetochore microtubule	Aq	1	1	1	1
GO:0005829	C:cytosol	Aq	411	363	383.67	393
GO:0005832	C:chaperonin-containing T-complex	Aq	8	8	8	8
GO:0005834	C:heterotrimeric G-protein complex	Aq	6	6	6	6
GO:0005838	C:proteasome regulatory particle	Aq	3	3	3	3
GO:0005839	C:proteasome core complex	Aq	10	9.33	8.67	8
GO:0005840	C:ribosome	Aq	106	87	92.33	94
GO:0005844	C:polysome	Aq	5	4.67	5	5
GO:0005845	C:mRNA cap binding complex	Aq	3	3	3	3
GO:0005846	C:nuclear cap binding complex	Aq	2	2	2	2
GO:0005847	C:mRNA cleavage and polyadenylation specificity factor complex	Aq	9	8.33	8.67	9
GO:0005848	C:mRNA cleavage stimulating factor complex	Aq	1	1	1	1
GO:0005849	C:mRNA cleavage factor complex	Aq	4	3.33	4	4
GO:0005850	C:eukaryotic translation initiation factor 2 complex	Aq	2	2	2	2
GO:0005851	C:eukaryotic translation initiation factor 2B complex	Aq	1	1	1	1
GO:0005852	C:eukaryotic translation initiation factor 3 complex	Aq	14	11.33	12.33	13
GO:0005853	C:eukaryotic translation elongation factor 1 complex	Aq	5	2.67	2.33	2
GO:0005856	C:cytoskeleton	Aq	62	58	59.67	62
GO:0005858	C:axonemal dynein complex	Aq	10	7	8	9
GO:0005861	C:troponin complex	Aq	1	1	1	1
GO:0005868	C:cytoplasmic dynein complex	Aq	45	24.67	28.33	35
GO:0005869	C:dynactin complex	Aq	5	5	5	5
GO:0005871	C:kinesin complex	Aq	16	10.33	12	14
GO:0005873	C:plus-end kinesin complex	Aq	2	2	2	2
GO:0005874	C:microtubule	Aq	83	60.33	68.67	74
GO:0005876	C:spindle microtubule	Aq	4	4	4	4
GO:0005879	C:axonemal microtubule	Aq	1	1	1	1
GO:0005880	C:nuclear microtubule	Aq	1	1	1	1
GO:0005881	C:cytoplasmic microtubule	Aq	3	3	3	3
GO:0005882	C:intermediate filament	Aq	38	10.33	5.33	9
GO:0005884	C:actin filament	Aq	10	9.33	9.33	10
GO:0005885	C:Arp2/3 protein complex	Aq	8	8	8	8
GO:0005886	C:plasma membrane	Aq	173	154.33	155.67	167
GO:0005887	C:integral component of plasma membrane	Aq	36	30.67	31.33	32
GO:0005890	C:sodium:potassium-exchanging ATPase complex	Aq	1	1	1	1
GO:0005891	C:voltage-gated calcium channel complex	Aq	2	2	2	2
GO:0005901	C:caveola	Aq	3	3	3	3
GO:0005902	C:microvillus	Aq	1	1	1	1
GO:0005903	C:brush border	Aq	1	0.33	1	1
GO:0005905	C:clathrin-coated pit	Aq	3	1.33	2	2
GO:0005911	C:cell-cell junction	Aq	6	6	6	6
GO:0005912	C:adherens junction	Aq	1	1	1	1
GO:0005913	C:cell-cell adherens junction	Aq	4	4	4	4
GO:0005921	C:gap junction	Aq	2	1.33	1	1
GO:0005923	C:bicellular tight junction	Aq	8	5.67	8	8
GO:0005925	C:focal adhesion	Aq	7	5	6	6
GO:0005927	C:muscle tendon junction	Aq	1	0	0.67	1
GO:0005929	C:cilium	Aq	37	34.67	36.67	37
GO:0005930	C:axoneme	Aq	31	23	27.33	26
GO:0005934	C:cellular bud tip	Aq	1	1	1	1
GO:0005935	C:cellular bud neck	Aq	1	1	1	1
GO:0005938	C:cell cortex	Aq	30	25.33	26.33	29
GO:0005940	C:septin ring	Aq	5	3.33	4	3
GO:0005942	C:phosphatidylinositol 3-kinase complex	Aq	8	7.33	8	8
GO:0005944	C:phosphatidylinositol 3-kinase complex, class IB	Aq	1	1	1	1
GO:0005947	C:mitochondrial alpha-ketoglutarate dehydrogenase complex	Aq	1	1	1	1
GO:0005952	C:cAMP-dependent protein kinase complex	Aq	3	3	3	3
GO:0005954	C:calcium- and calmodulin-dependent protein kinase complex	Aq	1	1	1	1
GO:0005955	C:calcineurin complex	Aq	1	1	1	1
GO:0005956	C:protein kinase CK2 complex	Aq	1	1	1	1
GO:0005958	C:DNA-dependent protein kinase-DNA ligase 4 complex	Aq	1	1	1	1
GO:0005960	C:glycine cleavage complex	Aq	4	4	4	4
GO:0005964	C:phosphorylase kinase complex	Aq	1	1	1	1
GO:0005965	C:protein farnesyltransferase complex	Aq	1	1	1	1
GO:0005968	C:Rab-protein geranylgeranyltransferase complex	Aq	5	2	3.67	4
GO:0005971	C:ribonucleoside-diphosphate reductase complex	Aq	1	0.33	0	1
GO:0005975	P:carbohydrate metabolic process	Aq	144	119.67	124.33	128
GO:0005977	P:glycogen metabolic process	Aq	5	4	4	5
GO:0005978	P:glycogen biosynthetic process	Aq	4	4	4	4
GO:0005980	P:glycogen catabolic process	Aq	1	1	1	1
GO:0005986	P:sucrose biosynthetic process	Aq	2	2	2	1
GO:0005991	P:trehalose metabolic process	Aq	1	1	1	1
GO:0005992	P:trehalose biosynthetic process	Aq	1	0.67	1	1
GO:0005997	P:xylulose metabolic process	Aq	2	2	2	2
GO:0006000	P:fructose metabolic process	Aq	4	4	4	3
GO:0006002	P:fructose 6-phosphate metabolic process	Aq	6	4.33	5	5
GO:0006003	P:fructose 2,6-bisphosphate metabolic process	Aq	1	1	1	1
GO:0006004	P:fucose metabolic process	Aq	9	9	9	9
GO:0006006	P:glucose metabolic process	Aq	6	6	6	6
GO:0006007	P:glucose catabolic process	Aq	1	1	1	1
GO:0006011	P:UDP-glucose metabolic process	Aq	3	2	2	2
GO:0006012	P:galactose metabolic process	Aq	5	5	5	5
GO:0006013	P:mannose metabolic process	Aq	11	10.67	10.67	11
GO:0006014	P:D-ribose metabolic process	Aq	2	2	2	2
GO:0006015	P:5-phosphoribose 1-diphosphate biosynthetic process	Aq	4	3.67	4	4
GO:0006021	P:inositol biosynthetic process	Aq	1	1	1	1
GO:0006024	P:glycosaminoglycan biosynthetic process	Aq	3	3	3	3
GO:0006027	P:glycosaminoglycan catabolic process	Aq	1	1	1	1
GO:0006030	P:chitin metabolic process	Aq	11	6	5.67	7
GO:0006040	P:amino sugar metabolic process	Aq	3	1.67	1.33	2
GO:0006043	P:glucosamine catabolic process	Aq	1	1	1	1
GO:0006044	P:N-acetylglucosamine metabolic process	Aq	8	5	5.67	7
GO:0006045	P:N-acetylglucosamine biosynthetic process	Aq	1	1	1	1
GO:0006046	P:N-acetylglucosamine catabolic process	Aq	1	1	1	1
GO:0006048	P:UDP-N-acetylglucosamine biosynthetic process	Aq	6	5.33	5.33	6
GO:0006049	P:UDP-N-acetylglucosamine catabolic process	Aq	1	1	1	1
GO:0006061	P:sorbitol biosynthetic process	Aq	2	2	2	2
GO:0006062	P:sorbitol catabolic process	Aq	2	2	2	2
GO:0006065	P:UDP-glucuronate biosynthetic process	Aq	1	1	1	1
GO:0006069	P:ethanol oxidation	Aq	1	1	1	1
GO:0006071	P:glycerol metabolic process	Aq	6	5.33	5.67	6
GO:0006081	P:cellular aldehyde metabolic process	Aq	4	3	4	4
GO:0006084	P:acetyl-CoA metabolic process	Aq	1	1	1	1
GO:0006085	P:acetyl-CoA biosynthetic process	Aq	2	1	1	2
GO:0006086	P:acetyl-CoA biosynthetic process from pyruvate	Aq	3	3	3	3
GO:0006090	P:pyruvate metabolic process	Aq	1	1	1	1
GO:0006091	P:generation of precursor metabolites and energy	Aq	2	2	2	2
GO:0006094	P:gluconeogenesis	Aq	9	8.33	8.67	8
GO:0006096	P:glycolytic process	Aq	17	16.67	17	17
GO:0006098	P:pentose-phosphate shunt	Aq	4	4	4	4
GO:0006099	P:tricarboxylic acid cycle	Aq	27	25	26	27
GO:0006101	P:citrate metabolic process	Aq	2	1	1	2
GO:0006102	P:isocitrate metabolic process	Aq	1	1	1	1
GO:0006103	P:2-oxoglutarate metabolic process	Aq	1	1	1	1
GO:0006104	P:succinyl-CoA metabolic process	Aq	3	3	3	3
GO:0006105	P:succinate metabolic process	Aq	3	3	3	3
GO:0006106	P:fumarate metabolic process	Aq	1	1	1	1
GO:0006107	P:oxaloacetate metabolic process	Aq	1	0.33	1	1
GO:0006108	P:malate metabolic process	Aq	4	3.67	4	4
GO:0006110	P:regulation of glycolytic process	Aq	2	2	2	2
GO:0006111	P:regulation of gluconeogenesis	Aq	1	1	1	1
GO:0006116	P:NADH oxidation	Aq	3	3	3	3
GO:0006119	P:oxidative phosphorylation	Aq	6	3	1.33	1
GO:0006120	P:mitochondrial electron transport, NADH to ubiquinone	Aq	7	7	7	7
GO:0006121	P:mitochondrial electron transport, succinate to ubiquinone	Aq	3	3	3	3
GO:0006122	P:mitochondrial electron transport, ubiquinol to cytochrome c	Aq	10	8	9	9
GO:0006123	P:mitochondrial electron transport, cytochrome c to oxygen	Aq	4	3.67	4	4
GO:0006127	P:glycerophosphate shuttle	Aq	1	0.33	0.67	1
GO:0006139	P:nucleobase-containing compound metabolic process	Aq	13	10.67	11	12
GO:0006145	P:purine nucleobase catabolic process	Aq	1	1	1	1
GO:0006146	P:adenine catabolic process	Aq	1	1	1	1
GO:0006147	P:guanine catabolic process	Aq	2	2	2	2
GO:0006154	P:adenosine catabolic process	Aq	2	0.67	1.67	2
GO:0006163	P:purine nucleotide metabolic process	Aq	3	1	0	1
GO:0006164	P:purine nucleotide biosynthetic process	Aq	9	3.67	4	5
GO:0006165	P:nucleoside diphosphate phosphorylation	Aq	7	6.67	7	7
GO:0006166	P:purine ribonucleoside salvage	Aq	2	2	2	2
GO:0006167	P:AMP biosynthetic process	Aq	1	1	1	1
GO:0006168	P:adenine salvage	Aq	1	1	1	1
GO:0006170	P:dAMP biosynthetic process	Aq	2	2	2	2
GO:0006171	P:cAMP biosynthetic process	Aq	2	2	2	2
GO:0006172	P:ADP biosynthetic process	Aq	2	2	2	2
GO:0006177	P:GMP biosynthetic process	Aq	3	2	2	2
GO:0006178	P:guanine salvage	Aq	1	1	1	1
GO:0006180	P:deoxyguanosine salvage	Aq	1	1	1	1
GO:0006182	P:cGMP biosynthetic process	Aq	4	3.33	4	4
GO:0006183	P:GTP biosynthetic process	Aq	6	5.67	6	6
GO:0006189	P:'de novo' IMP biosynthetic process	Aq	5	1.67	1.67	2
GO:0006203	P:dGTP catabolic process	Aq	1	0.67	1	1
GO:0006207	P:'de novo' pyrimidine nucleobase biosynthetic process	Aq	8	7.33	7.33	8
GO:0006210	P:thymine catabolic process	Aq	2	1.33	2	2
GO:0006211	P:5-methylcytosine catabolic process	Aq	1	1	1	1
GO:0006212	P:uracil catabolic process	Aq	2	1.33	2	2
GO:0006214	P:thymidine catabolic process	Aq	1	1	1	1
GO:0006220	P:pyrimidine nucleotide metabolic process	Aq	4	1.33	1.33	3
GO:0006221	P:pyrimidine nucleotide biosynthetic process	Aq	2	2	2	2
GO:0006222	P:UMP biosynthetic process	Aq	2	1.33	2	2
GO:0006226	P:dUMP biosynthetic process	Aq	6	5	6	6
GO:0006227	P:dUDP biosynthetic process	Aq	3	1.67	2	2
GO:0006228	P:UTP biosynthetic process	Aq	6	5	5.33	6
GO:0006231	P:dTMP biosynthetic process	Aq	5	4	5	5
GO:0006233	P:dTDP biosynthetic process	Aq	11	2.67	5	6
GO:0006235	P:dTTP biosynthetic process	Aq	3	1.67	2	2
GO:0006241	P:CTP biosynthetic process	Aq	5	4.67	5	5
GO:0006259	P:DNA metabolic process	Aq	370	48.67	31.67	54
GO:0006260	P:DNA replication	Aq	124	55.33	65.33	75
GO:0006261	P:DNA-dependent DNA replication	Aq	16	14.67	15	16
GO:0006264	P:mitochondrial DNA replication	Aq	1	1	1	1
GO:0006265	P:DNA topological change	Aq	38	16.33	20.33	19
GO:0006267	P:pre-replicative complex assembly involved in nuclear cell cycle DNA replication	Aq	1	1	1	1
GO:0006268	P:DNA unwinding involved in DNA replication	Aq	28	6.67	10.67	10
GO:0006269	P:DNA replication, synthesis of RNA primer	Aq	4	3	3.33	3
GO:0006270	P:DNA replication initiation	Aq	36	24.33	28	33
GO:0006271	P:DNA strand elongation involved in DNA replication	Aq	1	1	1	1
GO:0006272	P:leading strand elongation	Aq	2	2	2	2
GO:0006275	P:regulation of DNA replication	Aq	6	6	6	6
GO:0006278	P:RNA-dependent DNA biosynthetic process	Aq	286	55.33	53.67	85
GO:0006281	P:DNA repair	Aq	726	191.33	170.67	229
GO:0006282	P:regulation of DNA repair	Aq	1	0.67	1	1
GO:0006283	P:transcription-coupled nucleotide-excision repair	Aq	8	5.67	6	8
GO:0006284	P:base-excision repair	Aq	34	11	15.67	15
GO:0006285	P:base-excision repair, AP site formation	Aq	2	2	2	2
GO:0006287	P:base-excision repair, gap-filling	Aq	3	3	3	3
GO:0006289	P:nucleotide-excision repair	Aq	44	21.33	24.67	25
GO:0006290	P:pyrimidine dimer repair	Aq	1	1	1	1
GO:0006295	P:nucleotide-excision repair, DNA incision, 3'-to lesion	Aq	2	1.67	2	2
GO:0006296	P:nucleotide-excision repair, DNA incision, 5'-to lesion	Aq	7	4.67	5	7
GO:0006297	P:nucleotide-excision repair, DNA gap filling	Aq	6	4	4	6
GO:0006298	P:mismatch repair	Aq	39	11.67	17.67	17
GO:0006301	P:postreplication repair	Aq	3	3	3	3
GO:0006302	P:double-strand break repair	Aq	21	19	20.67	21
GO:0006303	P:double-strand break repair via nonhomologous end joining	Aq	14	11.33	11.33	13
GO:0006304	P:DNA modification	Aq	1	1	1	1
GO:0006306	P:DNA methylation	Aq	2	2	2	2
GO:0006307	P:DNA dealkylation involved in DNA repair	Aq	1	1	1	1
GO:0006308	P:DNA catabolic process	Aq	1	1	1	1
GO:0006309	P:apoptotic DNA fragmentation	Aq	1	1	1	1
GO:0006310	P:DNA recombination	Aq	822	170.67	114	181
GO:0006312	P:mitotic recombination	Aq	44	6.67	12.67	16
GO:0006313	P:transposition, DNA-mediated	Aq	95	22	19	32
GO:0006325	P:chromatin organization	Aq	27	16	17.67	18
GO:0006333	P:chromatin assembly or disassembly	Aq	4	3	3	3
GO:0006334	P:nucleosome assembly	Aq	19	15	14	14
GO:0006336	P:DNA replication-independent nucleosome assembly	Aq	4	4	4	4
GO:0006337	P:nucleosome disassembly	Aq	3	3	3	3
GO:0006338	P:chromatin remodeling	Aq	35	25.67	29	32
GO:0006342	P:chromatin silencing	Aq	1	1	1	1
GO:0006348	P:chromatin silencing at telomere	Aq	3	2	2	2
GO:0006351	P:transcription, DNA-templated	Aq	50	38	44	46
GO:0006352	P:DNA-templated transcription, initiation	Aq	27	14	14	16
GO:0006353	P:DNA-templated transcription, termination	Aq	3	0	0.67	1
GO:0006355	P:regulation of transcription, DNA-templated	Aq	426	257.67	255.67	287
GO:0006357	P:regulation of transcription by RNA polymerase II	Aq	137	112	113.67	121
GO:0006360	P:transcription by RNA polymerase I	Aq	15	10.67	13	14
GO:0006361	P:transcription initiation from RNA polymerase I promoter	Aq	2	2	2	2
GO:0006363	P:termination of RNA polymerase I transcription	Aq	1	1	1	1
GO:0006364	P:rRNA processing	Aq	43	37	36.67	41
GO:0006366	P:transcription by RNA polymerase II	Aq	20	17	17.67	20
GO:0006367	P:transcription initiation from RNA polymerase II promoter	Aq	16	16	16	16
GO:0006368	P:transcription elongation from RNA polymerase II promoter	Aq	15	14.67	15	15
GO:0006369	P:termination of RNA polymerase II transcription	Aq	7	7	7	7
GO:0006370	P:7-methylguanosine mRNA capping	Aq	10	8.33	10	9
GO:0006376	P:mRNA splice site selection	Aq	4	3.33	3	4
GO:0006378	P:mRNA polyadenylation	Aq	13	11.67	12.67	13
GO:0006379	P:mRNA cleavage	Aq	4	3.33	3.67	4
GO:0006383	P:transcription by RNA polymerase III	Aq	25	20.33	21.67	24
GO:0006384	P:transcription initiation from RNA polymerase III promoter	Aq	3	2.67	3	3
GO:0006386	P:termination of RNA polymerase III transcription	Aq	1	1	1	1
GO:0006388	P:tRNA splicing, via endonucleolytic cleavage and ligation	Aq	5	4	5	5
GO:0006390	P:mitochondrial transcription	Aq	1	0	0.33	1
GO:0006392	P:transcription elongation from mitochondrial promoter	Aq	1	1	1	1
GO:0006396	P:RNA processing	Aq	59	39	42.33	46
GO:0006397	P:mRNA processing	Aq	55	33.33	35	38
GO:0006398	P:mRNA 3'-end processing by stem-loop binding and cleavage	Aq	3	3	3	3
GO:0006399	P:tRNA metabolic process	Aq	1	1	1	1
GO:0006400	P:tRNA modification	Aq	10	9.67	10	10
GO:0006401	P:RNA catabolic process	Aq	16	14.33	15.33	15
GO:0006402	P:mRNA catabolic process	Aq	6	3.67	4.67	6
GO:0006406	P:mRNA export from nucleus	Aq	19	17.33	17.33	17
GO:0006407	P:rRNA export from nucleus	Aq	1	1	1	1
GO:0006408	P:snRNA export from nucleus	Aq	2	2	2	2
GO:0006412	P:translation	Aq	166	147.33	153.67	157
GO:0006413	P:translational initiation	Aq	71	55.67	56	60
GO:0006414	P:translational elongation	Aq	37	24.33	26.67	25
GO:0006415	P:translational termination	Aq	2	1.33	1.67	1
GO:0006417	P:regulation of translation	Aq	12	11	11	11
GO:0006418	P:tRNA aminoacylation for protein translation	Aq	9	7.33	8	9
GO:0006419	P:alanyl-tRNA aminoacylation	Aq	3	2	2	3
GO:0006420	P:arginyl-tRNA aminoacylation	Aq	2	1	1	1
GO:0006421	P:asparaginyl-tRNA aminoacylation	Aq	3	3	3	3
GO:0006422	P:aspartyl-tRNA aminoacylation	Aq	1	1	1	1
GO:0006423	P:cysteinyl-tRNA aminoacylation	Aq	1	1	1	1
GO:0006424	P:glutamyl-tRNA aminoacylation	Aq	2	2	2	2
GO:0006425	P:glutaminyl-tRNA aminoacylation	Aq	1	1	1	1
GO:0006426	P:glycyl-tRNA aminoacylation	Aq	1	1	1	1
GO:0006427	P:histidyl-tRNA aminoacylation	Aq	3	1.33	1.33	2
GO:0006428	P:isoleucyl-tRNA aminoacylation	Aq	4	4	4	4
GO:0006429	P:leucyl-tRNA aminoacylation	Aq	7	6	7	6
GO:0006430	P:lysyl-tRNA aminoacylation	Aq	2	2	2	2
GO:0006431	P:methionyl-tRNA aminoacylation	Aq	5	3	3	5
GO:0006432	P:phenylalanyl-tRNA aminoacylation	Aq	16	10.33	12.67	15
GO:0006433	P:prolyl-tRNA aminoacylation	Aq	5	4.67	5	5
GO:0006434	P:seryl-tRNA aminoacylation	Aq	4	4	4	4
GO:0006435	P:threonyl-tRNA aminoacylation	Aq	1	1	1	1
GO:0006436	P:tryptophanyl-tRNA aminoacylation	Aq	15	10	11	12
GO:0006437	P:tyrosyl-tRNA aminoacylation	Aq	7	7	7	7
GO:0006438	P:valyl-tRNA aminoacylation	Aq	1	1	1	1
GO:0006446	P:regulation of translational initiation	Aq	4	3	3.33	4
GO:0006449	P:regulation of translational termination	Aq	2	0	0	1
GO:0006450	P:regulation of translational fidelity	Aq	4	4	4	4
GO:0006452	P:translational frameshifting	Aq	2	2	2	2
GO:0006457	P:protein folding	Aq	79	64	72.33	69
GO:0006458	P:'de novo' protein folding	Aq	2	2	2	2
GO:0006464	P:cellular protein modification process	Aq	35	25.33	30	33
GO:0006465	P:signal peptide processing	Aq	8	7	7.33	8
GO:0006468	P:protein phosphorylation	Aq	901	663.33	727.33	787
GO:0006469	P:negative regulation of protein kinase activity	Aq	12	12	12	12
GO:0006470	P:protein dephosphorylation	Aq	229	170.33	183.67	210
GO:0006471	P:protein ADP-ribosylation	Aq	7	6	6	7
GO:0006474	P:N-terminal protein amino acid acetylation	Aq	1	1	1	1
GO:0006475	P:internal protein amino acid acetylation	Aq	1	1	1	1
GO:0006478	P:peptidyl-tyrosine sulfation	Aq	2	2	2	2
GO:0006479	P:protein methylation	Aq	17	12.33	15.67	16
GO:0006480	P:N-terminal protein amino acid methylation	Aq	1	1	1	1
GO:0006481	P:C-terminal protein methylation	Aq	3	2.67	3	3
GO:0006482	P:protein demethylation	Aq	1	1	1	1
GO:0006486	P:protein glycosylation	Aq	68	39	44.67	54
GO:0006487	P:protein N-linked glycosylation	Aq	8	7.33	7.67	7
GO:0006488	P:dolichol-linked oligosaccharide biosynthetic process	Aq	8	6.67	8	7
GO:0006489	P:dolichyl diphosphate biosynthetic process	Aq	4	2	4	4
GO:0006490	P:oligosaccharide-lipid intermediate biosynthetic process	Aq	2	1.67	2	2
GO:0006491	P:N-glycan processing	Aq	3	3	3	3
GO:0006493	P:protein O-linked glycosylation	Aq	10	9.33	10	10
GO:0006497	P:protein lipidation	Aq	3	2.33	2	2
GO:0006501	P:C-terminal protein lipidation	Aq	2	0	0.67	1
GO:0006506	P:GPI anchor biosynthetic process	Aq	19	16	18	19
GO:0006508	P:proteolysis	Aq	1222	606.33	621	711
GO:0006509	P:membrane protein ectodomain proteolysis	Aq	1	1	1	1
GO:0006511	P:ubiquitin-dependent protein catabolic process	Aq	180	125.67	131	149
GO:0006513	P:protein monoubiquitination	Aq	2	2	2	2
GO:0006515	P:protein quality control for misfolded or incompletely synthesized proteins	Aq	23	8.67	12	18
GO:0006516	P:glycoprotein catabolic process	Aq	7	6.67	7	7
GO:0006517	P:protein deglycosylation	Aq	3	3	3	3
GO:0006518	P:peptide metabolic process	Aq	3	3	3	3
GO:0006520	P:cellular amino acid metabolic process	Aq	12	11	11.67	11
GO:0006525	P:arginine metabolic process	Aq	1	1	1	1
GO:0006526	P:arginine biosynthetic process	Aq	1	0.33	0.33	1
GO:0006527	P:arginine catabolic process	Aq	2	2	2	2
GO:0006529	P:asparagine biosynthetic process	Aq	2	1	1	1
GO:0006531	P:aspartate metabolic process	Aq	2	1.33	2	2
GO:0006532	P:aspartate biosynthetic process	Aq	2	2	2	2
GO:0006533	P:aspartate catabolic process	Aq	3	2.67	3	3
GO:0006534	P:cysteine metabolic process	Aq	1	1	1	1
GO:0006535	P:cysteine biosynthetic process from serine	Aq	5	5	5	5
GO:0006536	P:glutamate metabolic process	Aq	3	3	3	3
GO:0006537	P:glutamate biosynthetic process	Aq	1	1	1	1
GO:0006540	P:glutamate decarboxylation to succinate	Aq	1	1	1	1
GO:0006541	P:glutamine metabolic process	Aq	7	5.33	5.33	6
GO:0006542	P:glutamine biosynthetic process	Aq	3	2	2.67	3
GO:0006543	P:glutamine catabolic process	Aq	1	1	1	1
GO:0006544	P:glycine metabolic process	Aq	1	0	0	1
GO:0006545	P:glycine biosynthetic process	Aq	1	1	1	1
GO:0006546	P:glycine catabolic process	Aq	8	6	6.67	8
GO:0006548	P:histidine catabolic process	Aq	1	1	1	1
GO:0006552	P:leucine catabolic process	Aq	1	1	1	1
GO:0006556	P:S-adenosylmethionine biosynthetic process	Aq	3	2	2	3
GO:0006557	P:S-adenosylmethioninamine biosynthetic process	Aq	1	1	1	1
GO:0006559	P:L-phenylalanine catabolic process	Aq	5	5	5	5
GO:0006561	P:proline biosynthetic process	Aq	1	1	1	1
GO:0006562	P:proline catabolic process	Aq	4	4	4	4
GO:0006563	P:L-serine metabolic process	Aq	2	2	2	2
GO:0006564	P:L-serine biosynthetic process	Aq	2	2	2	2
GO:0006565	P:L-serine catabolic process	Aq	4	4	4	4
GO:0006567	P:threonine catabolic process	Aq	4	4	4	4
GO:0006568	P:tryptophan metabolic process	Aq	4	4	4	4
GO:0006569	P:tryptophan catabolic process	Aq	6	6	6	6
GO:0006570	P:tyrosine metabolic process	Aq	4	4	4	4
GO:0006571	P:tyrosine biosynthetic process	Aq	1	1	1	1
GO:0006572	P:tyrosine catabolic process	Aq	1	1	1	1
GO:0006574	P:valine catabolic process	Aq	1	1	1	1
GO:0006589	P:octopamine biosynthetic process	Aq	4	4	4	4
GO:0006591	P:ornithine metabolic process	Aq	1	1	1	0
GO:0006596	P:polyamine biosynthetic process	Aq	4	4	4	4
GO:0006597	P:spermine biosynthetic process	Aq	1	1	1	1
GO:0006601	P:creatine biosynthetic process	Aq	3	2.67	3	3
GO:0006605	P:protein targeting	Aq	3	3	3	3
GO:0006606	P:protein import into nucleus	Aq	25	20.67	22	24
GO:0006607	P:NLS-bearing protein import into nucleus	Aq	5	4	4.33	5
GO:0006610	P:ribosomal protein import into nucleus	Aq	5	4	4.33	5
GO:0006611	P:protein export from nucleus	Aq	4	4	4	4
GO:0006612	P:protein targeting to membrane	Aq	1	1	1	1
GO:0006614	P:SRP-dependent cotranslational protein targeting to membrane	Aq	13	12	12	11
GO:0006616	P:SRP-dependent cotranslational protein targeting to membrane, translocation	Aq	6	6	6	6
GO:0006617	P:SRP-dependent cotranslational protein targeting to membrane, signal sequence recognition	Aq	1	1	1	1
GO:0006620	P:posttranslational protein targeting to endoplasmic reticulum membrane	Aq	5	3.67	3.33	4
GO:0006621	P:protein retention in ER lumen	Aq	3	3	3	3
GO:0006622	P:protein targeting to lysosome	Aq	8	6	6.33	6
GO:0006623	P:protein targeting to vacuole	Aq	8	7.67	7	8
GO:0006625	P:protein targeting to peroxisome	Aq	3	3	3	3
GO:0006627	P:protein processing involved in protein targeting to mitochondrion	Aq	5	4.67	5	5
GO:0006629	P:lipid metabolic process	Aq	74	64	67	70
GO:0006631	P:fatty acid metabolic process	Aq	10	7.33	7.33	8
GO:0006633	P:fatty acid biosynthetic process	Aq	15	11.67	13.67	14
GO:0006635	P:fatty acid beta-oxidation	Aq	17	14.67	15.33	16
GO:0006637	P:acyl-CoA metabolic process	Aq	2	2	2	2
GO:0006639	P:acylglycerol metabolic process	Aq	1	1	1	1
GO:0006641	P:triglyceride metabolic process	Aq	3	3	3	3
GO:0006644	P:phospholipid metabolic process	Aq	3	3	3	3
GO:0006646	P:phosphatidylethanolamine biosynthetic process	Aq	2	2	2	2
GO:0006654	P:phosphatidic acid biosynthetic process	Aq	3	3	3	3
GO:0006656	P:phosphatidylcholine biosynthetic process	Aq	1	1	1	1
GO:0006657	P:CDP-choline pathway	Aq	1	1	1	1
GO:0006659	P:phosphatidylserine biosynthetic process	Aq	2	2	2	2
GO:0006661	P:phosphatidylinositol biosynthetic process	Aq	9	4.67	6.33	7
GO:0006662	P:glycerol ether metabolic process	Aq	3	1	1	2
GO:0006665	P:sphingolipid metabolic process	Aq	7	6.33	7	7
GO:0006672	P:ceramide metabolic process	Aq	1	1	1	1
GO:0006683	P:galactosylceramide catabolic process	Aq	2	2	2	2
GO:0006685	P:sphingomyelin catabolic process	Aq	9	6	8	9
GO:0006693	P:prostaglandin metabolic process	Aq	3	2.67	3	3
GO:0006694	P:steroid biosynthetic process	Aq	7	7	7	7
GO:0006695	P:cholesterol biosynthetic process	Aq	5	4	4	5
GO:0006696	P:ergosterol biosynthetic process	Aq	1	1	1	1
GO:0006697	P:ecdysone biosynthetic process	Aq	1	1	1	1
GO:0006725	P:cellular aromatic compound metabolic process	Aq	3	2.33	2	2
GO:0006729	P:tetrahydrobiopterin biosynthetic process	Aq	8	7	8	8
GO:0006730	P:one-carbon metabolic process	Aq	13	10.33	12	13
GO:0006734	P:NADH metabolic process	Aq	1	1	1	1
GO:0006735	P:NADH regeneration	Aq	2	2	2	2
GO:0006740	P:NADPH regeneration	Aq	1	1	1	1
GO:0006741	P:NADP biosynthetic process	Aq	2	2	2	2
GO:0006742	P:NADP catabolic process	Aq	2	1.67	2	2
GO:0006744	P:ubiquinone biosynthetic process	Aq	9	9	9	9
GO:0006749	P:glutathione metabolic process	Aq	6	5.67	6	6
GO:0006750	P:glutathione biosynthetic process	Aq	5	5	5	5
GO:0006751	P:glutathione catabolic process	Aq	3	3	3	3
GO:0006754	P:ATP biosynthetic process	Aq	1	0.33	1	1
GO:0006772	P:thiamine metabolic process	Aq	3	2	3	3
GO:0006777	P:Mo-molybdopterin cofactor biosynthetic process	Aq	6	5	5.67	5
GO:0006779	P:porphyrin-containing compound biosynthetic process	Aq	5	4	4.33	3
GO:0006780	P:uroporphyrinogen III biosynthetic process	Aq	2	2	2	2
GO:0006782	P:protoporphyrinogen IX biosynthetic process	Aq	2	2	2	2
GO:0006783	P:heme biosynthetic process	Aq	2	2	2	2
GO:0006784	P:heme a biosynthetic process	Aq	1	1	1	1
GO:0006790	P:sulfur compound metabolic process	Aq	1	1	1	1
GO:0006796	P:phosphate-containing compound metabolic process	Aq	7	7	7	7
GO:0006798	P:polyphosphate catabolic process	Aq	1	1	1	1
GO:0006801	P:superoxide metabolic process	Aq	5	4.33	4	5
GO:0006805	P:xenobiotic metabolic process	Aq	1	1	1	1
GO:0006807	P:nitrogen compound metabolic process	Aq	339	57.33	31.67	68
GO:0006809	P:nitric oxide biosynthetic process	Aq	1	1	1	1
GO:0006810	P:transport	Aq	38	20.33	21.33	20
GO:0006811	P:ion transport	Aq	76	34	30.67	34
GO:0006812	P:cation transport	Aq	8	8	8	8
GO:0006813	P:potassium ion transport	Aq	9	8.67	9	9
GO:0006814	P:sodium ion transport	Aq	26	12	12.33	14
GO:0006816	P:calcium ion transport	Aq	56	36.67	37	47
GO:0006817	P:phosphate ion transport	Aq	1	0	0	0
GO:0006820	P:anion transport	Aq	1	1	1	1
GO:0006821	P:chloride transport	Aq	3	2	2	2
GO:0006825	P:copper ion transport	Aq	8	6	6.67	7
GO:0006826	P:iron ion transport	Aq	3	3	3	3
GO:0006829	P:zinc ion transport	Aq	2	1	1	2
GO:0006836	P:neurotransmitter transport	Aq	4	4	3	4
GO:0006839	P:mitochondrial transport	Aq	5	5	5	5
GO:0006843	P:mitochondrial citrate transmembrane transport	Aq	1	1	1	1
GO:0006844	P:acyl carnitine transport	Aq	1	1	1	1
GO:0006850	P:mitochondrial pyruvate transmembrane transport	Aq	2	2	2	2
GO:0006851	P:mitochondrial calcium ion transmembrane transport	Aq	13	9.33	10	10
GO:0006855	P:drug transmembrane transport	Aq	13	7	7.33	9
GO:0006857	P:oligopeptide transport	Aq	3	3	3	3
GO:0006864	P:pyrimidine nucleotide transport	Aq	1	0	0.33	1
GO:0006865	P:amino acid transport	Aq	4	4	4	4
GO:0006869	P:lipid transport	Aq	70	57	62.67	69
GO:0006874	P:cellular calcium ion homeostasis	Aq	4	4	4	4
GO:0006878	P:cellular copper ion homeostasis	Aq	9	7	7.67	8
GO:0006879	P:cellular iron ion homeostasis	Aq	10	7.67	9	10
GO:0006880	P:intracellular sequestering of iron ion	Aq	2	2	2	2
GO:0006882	P:cellular zinc ion homeostasis	Aq	1	1	1	1
GO:0006883	P:cellular sodium ion homeostasis	Aq	1	0.67	1	1
GO:0006884	P:cell volume homeostasis	Aq	2	2	2	2
GO:0006885	P:regulation of pH	Aq	4	4	4	4
GO:0006886	P:intracellular protein transport	Aq	188	169.67	174.67	180
GO:0006887	P:exocytosis	Aq	17	17	17	17
GO:0006888	P:endoplasmic reticulum to Golgi vesicle-mediated transport	Aq	53	37.67	40.67	47
GO:0006890	P:retrograde vesicle-mediated transport, Golgi to endoplasmic reticulum	Aq	24	19.33	21	22
GO:0006891	P:intra-Golgi vesicle-mediated transport	Aq	13	12	12.33	13
GO:0006893	P:Golgi to plasma membrane transport	Aq	13	11.67	12.33	13
GO:0006895	P:Golgi to endosome transport	Aq	3	3	3	3
GO:0006896	P:Golgi to vacuole transport	Aq	2	2	2	2
GO:0006897	P:endocytosis	Aq	25	21.33	22.67	24
GO:0006898	P:receptor-mediated endocytosis	Aq	199	134	154	174
GO:0006903	P:vesicle targeting	Aq	1	1	1	1
GO:0006904	P:vesicle docking involved in exocytosis	Aq	17	13.33	14.67	16
GO:0006906	P:vesicle fusion	Aq	8	7.33	8	8
GO:0006907	P:pinocytosis	Aq	1	1	1	1
GO:0006909	P:phagocytosis	Aq	7	6.67	7	7
GO:0006911	P:phagocytosis, engulfment	Aq	1	1	1	1
GO:0006913	P:nucleocytoplasmic transport	Aq	20	16.33	18	17
GO:0006914	P:autophagy	Aq	31	23.67	24.67	27
GO:0006915	P:apoptotic process	Aq	88	67.67	74.67	81
GO:0006919	P:activation of cysteine-type endopeptidase activity involved in apoptotic process	Aq	2	2	2	2
GO:0006928	P:movement of cell or subcellular component	Aq	1	1	1	1
GO:0006930	P:substrate-dependent cell migration, cell extension	Aq	1	1	1	1
GO:0006935	P:chemotaxis	Aq	3	1	1	1
GO:0006937	P:regulation of muscle contraction	Aq	1	1	1	1
GO:0006949	P:syncytium formation	Aq	1	1	1	1
GO:0006950	P:response to stress	Aq	6	4.67	5.67	6
GO:0006952	P:defense response	Aq	2	2	2	2
GO:0006954	P:inflammatory response	Aq	3	3	3	3
GO:0006955	P:immune response	Aq	31	26	27.67	30
GO:0006958	P:complement activation, classical pathway	Aq	10	8.67	10	10
GO:0006959	P:humoral immune response	Aq	2	2	2	2
GO:0006968	P:cellular defense response	Aq	1	1	1	1
GO:0006970	P:response to osmotic stress	Aq	1	1	1	1
GO:0006971	P:hypotonic response	Aq	3	3	3	3
GO:0006974	P:cellular response to DNA damage stimulus	Aq	320	49.67	35.33	46
GO:0006977	P:DNA damage response, signal transduction by p53 class mediator resulting in cell cycle arrest	Aq	1	1	1	1
GO:0006978	P:DNA damage response, signal transduction by p53 class mediator resulting in transcription of p21 class mediator	Aq	1	1	1	1
GO:0006979	P:response to oxidative stress	Aq	36	31	32.67	35
GO:0006983	P:ER overload response	Aq	2	2	2	2
GO:0006986	P:response to unfolded protein	Aq	5	5	5	5
GO:0006995	P:cellular response to nitrogen starvation	Aq	6	4	4.67	5
GO:0006996	P:organelle organization	Aq	34	20	21.33	22
GO:0006997	P:nucleus organization	Aq	3	3	3	3
GO:0006998	P:nuclear envelope organization	Aq	4	3.67	4	3
GO:0006999	P:nuclear pore organization	Aq	1	1	1	1
GO:0007004	P:telomere maintenance via telomerase	Aq	25	3.67	7.67	7
GO:0007005	P:mitochondrion organization	Aq	45	21.33	23	34
GO:0007006	P:mitochondrial membrane organization	Aq	1	1	1	1
GO:0007009	P:plasma membrane organization	Aq	1	1	1	1
GO:0007010	P:cytoskeleton organization	Aq	20	17.33	17	18
GO:0007015	P:actin filament organization	Aq	14	12.33	13.33	14
GO:0007016	P:cytoskeletal anchoring at plasma membrane	Aq	3	2.33	2.33	3
GO:0007017	P:microtubule-based process	Aq	15	13.67	14.33	15
GO:0007018	P:microtubule-based movement	Aq	209	131	148.33	168
GO:0007019	P:microtubule depolymerization	Aq	2	2	2	2
GO:0007020	P:microtubule nucleation	Aq	11	9	10	11
GO:0007021	P:tubulin complex assembly	Aq	3	3	3	3
GO:0007023	P:post-chaperonin tubulin folding pathway	Aq	2	2	2	2
GO:0007026	P:negative regulation of microtubule depolymerization	Aq	1	1	1	1
GO:0007029	P:endoplasmic reticulum organization	Aq	3	3	3	3
GO:0007030	P:Golgi organization	Aq	26	23.33	24	24
GO:0007031	P:peroxisome organization	Aq	4	3.33	4	4
GO:0007032	P:endosome organization	Aq	3	3	3	3
GO:0007033	P:vacuole organization	Aq	4	3	3	4
GO:0007034	P:vacuolar transport	Aq	11	11	11	11
GO:0007035	P:vacuolar acidification	Aq	2	2	2	2
GO:0007040	P:lysosome organization	Aq	6	4	4.33	4
GO:0007041	P:lysosomal transport	Aq	11	10.33	11	11
GO:0007049	P:cell cycle	Aq	24	22	23	23
GO:0007050	P:cell cycle arrest	Aq	2	2	2	2
GO:0007051	P:spindle organization	Aq	4	4	4	4
GO:0007052	P:mitotic spindle organization	Aq	5	4.67	5	5
GO:0007059	P:chromosome segregation	Aq	4	4	4	4
GO:0007062	P:sister chromatid cohesion	Aq	13	11.67	13	13
GO:0007064	P:mitotic sister chromatid cohesion	Aq	12	8.33	9.33	11
GO:0007076	P:mitotic chromosome condensation	Aq	10	9.67	9.67	10
GO:0007080	P:mitotic metaphase plate congression	Aq	2	2	2	2
GO:0007084	P:mitotic nuclear envelope reassembly	Aq	3	2.33	2	3
GO:0007088	P:regulation of mitotic nuclear division	Aq	5	4.67	5	5
GO:0007093	P:mitotic cell cycle checkpoint	Aq	2	2	2	2
GO:0007094	P:mitotic spindle assembly checkpoint	Aq	9	8.67	8	9
GO:0007095	P:mitotic G2 DNA damage checkpoint	Aq	2	2	2	2
GO:0007096	P:regulation of exit from mitosis	Aq	2	2	2	2
GO:0007098	P:centrosome cycle	Aq	6	5.33	5	5
GO:0007099	P:centriole replication	Aq	7	6	6	7
GO:0007100	P:mitotic centrosome separation	Aq	1	1	1	1
GO:0007107	P:membrane addition at site of cytokinesis	Aq	1	1	1	1
GO:0007110	P:meiosis I cytokinesis	Aq	1	1	1	1
GO:0007111	P:meiosis II cytokinesis	Aq	1	1	1	1
GO:0007124	P:pseudohyphal growth	Aq	1	1	1	1
GO:0007127	P:meiosis I	Aq	1	1	1	1
GO:0007129	P:synapsis	Aq	2	2	2	2
GO:0007130	P:synaptonemal complex assembly	Aq	2	2	2	2
GO:0007131	P:reciprocal meiotic recombination	Aq	33	9	14.67	14
GO:0007140	P:male meiotic nuclear division	Aq	2	2	2	2
GO:0007141	P:male meiosis I	Aq	1	1	1	1
GO:0007143	P:female meiotic nuclear division	Aq	4	4	4	4
GO:0007154	P:cell communication	Aq	109	82.67	80	91
GO:0007155	P:cell adhesion	Aq	92	70.33	77.67	88
GO:0007156	P:homophilic cell adhesion via plasma membrane adhesion molecules	Aq	45	41	42	45
GO:0007157	P:heterophilic cell-cell adhesion via plasma membrane cell adhesion molecules	Aq	2	2	2	2
GO:0007159	P:leukocyte cell-cell adhesion	Aq	1	1	1	1
GO:0007160	P:cell-matrix adhesion	Aq	96	64.67	72.67	94
GO:0007162	P:negative regulation of cell adhesion	Aq	1	1	1	1
GO:0007163	P:establishment or maintenance of cell polarity	Aq	8	8	8	8
GO:0007165	P:signal transduction	Aq	1818	1215	1356	1565
GO:0007166	P:cell surface receptor signaling pathway	Aq	174	137	150	168
GO:0007169	P:transmembrane receptor protein tyrosine kinase signaling pathway	Aq	25	17.33	19	20
GO:0007172	P:signal complex assembly	Aq	1	1	1	1
GO:0007178	P:transmembrane receptor protein serine/threonine kinase signaling pathway	Aq	9	9	9	9
GO:0007179	P:transforming growth factor beta receptor signaling pathway	Aq	14	12.67	13	13
GO:0007185	P:transmembrane receptor protein tyrosine phosphatase signaling pathway	Aq	1	1	1	1
GO:0007186	P:G protein-coupled receptor signaling pathway	Aq	429	262.33	284.67	343
GO:0007188	P:adenylate cyclase-modulating G protein-coupled receptor signaling pathway	Aq	4	4	4	4
GO:0007189	P:adenylate cyclase-activating G protein-coupled receptor signaling pathway	Aq	3	2	2	2
GO:0007190	P:activation of adenylate cyclase activity	Aq	1	1	1	1
GO:0007191	P:adenylate cyclase-activating dopamine receptor signaling pathway	Aq	1	1	1	1
GO:0007202	P:activation of phospholipase C activity	Aq	1	1	1	1
GO:0007205	P:protein kinase C-activating G protein-coupled receptor signaling pathway	Aq	7	6	6	7
GO:0007213	P:G protein-coupled acetylcholine receptor signaling pathway	Aq	3	2.67	2.33	3
GO:0007214	P:gamma-aminobutyric acid signaling pathway	Aq	2	2	2	2
GO:0007215	P:glutamate receptor signaling pathway	Aq	1	1	1	1
GO:0007219	P:Notch signaling pathway	Aq	21	17.67	19.33	20
GO:0007220	P:Notch receptor processing	Aq	1	1	1	1
GO:0007223	P:Wnt signaling pathway, calcium modulating pathway	Aq	1	1	1	1
GO:0007224	P:smoothened signaling pathway	Aq	7	5.67	6	6
GO:0007229	P:integrin-mediated signaling pathway	Aq	29	25	25.33	28
GO:0007231	P:osmosensory signaling pathway	Aq	1	1	1	1
GO:0007249	P:I-kappaB kinase/NF-kappaB signaling	Aq	1	0	0	0
GO:0007253	P:cytoplasmic sequestering of NF-kappaB	Aq	1	1	1	1
GO:0007254	P:JNK cascade	Aq	4	3.33	4	4
GO:0007256	P:activation of JNKK activity	Aq	1	1	1	1
GO:0007257	P:activation of JUN kinase activity	Aq	2	2	2	2
GO:0007258	P:JUN phosphorylation	Aq	2	2	2	2
GO:0007259	P:receptor signaling pathway via JAK-STAT	Aq	1	1	1	1
GO:0007264	P:small GTPase mediated signal transduction	Aq	59	50	51.33	55
GO:0007265	P:Ras protein signal transduction	Aq	10	9.33	9.67	10
GO:0007266	P:Rho protein signal transduction	Aq	7	6	6	6
GO:0007267	P:cell-cell signaling	Aq	10	7.33	8	9
GO:0007268	P:chemical synaptic transmission	Aq	6	5.33	5.67	6
GO:0007269	P:neurotransmitter secretion	Aq	1	1	1	1
GO:0007275	P:multicellular organism development	Aq	53	42	44.33	47
GO:0007276	P:gamete generation	Aq	7	1.33	1	2
GO:0007279	P:pole cell formation	Aq	1	0.67	1	1
GO:0007281	P:germ cell development	Aq	1	0	1	1
GO:0007282	P:cystoblast division	Aq	1	0.67	1	1
GO:0007283	P:spermatogenesis	Aq	35	27	28.67	30
GO:0007286	P:spermatid development	Aq	6	6	6	6
GO:0007294	P:germarium-derived oocyte fate determination	Aq	1	0.67	1	1
GO:0007295	P:growth of a germarium-derived egg chamber	Aq	1	0.33	1	1
GO:0007298	P:border follicle cell migration	Aq	2	1.67	2	2
GO:0007301	P:female germline ring canal formation	Aq	1	0.33	1	1
GO:0007312	P:oocyte nucleus migration involved in oocyte dorsal/ventral axis specification	Aq	1	0.67	1	1
GO:0007338	P:single fertilization	Aq	4	4	4	4
GO:0007339	P:binding of sperm to zona pellucida	Aq	2	2	2	2
GO:0007340	P:acrosome reaction	Aq	6	6	6	6
GO:0007346	P:regulation of mitotic cell cycle	Aq	5	5	5	5
GO:0007349	P:cellularization	Aq	1	0.33	1	1
GO:0007352	P:zygotic specification of dorsal/ventral axis	Aq	1	1	1	1
GO:0007368	P:determination of left/right symmetry	Aq	13	12.33	12.33	12
GO:0007369	P:gastrulation	Aq	7	5.67	7	7
GO:0007389	P:pattern specification process	Aq	4	4	4	4
GO:0007391	P:dorsal closure	Aq	4	3.33	4	4
GO:0007399	P:nervous system development	Aq	19	18.33	18.67	19
GO:0007405	P:neuroblast proliferation	Aq	1	0.67	1	1
GO:0007409	P:axonogenesis	Aq	4	4	4	4
GO:0007411	P:axon guidance	Aq	9	7.67	8.33	9
GO:0007415	P:defasciculation of motor neuron axon	Aq	1	1	1	1
GO:0007417	P:central nervous system development	Aq	7	6	6	7
GO:0007420	P:brain development	Aq	10	8	8.33	10
GO:0007423	P:sensory organ development	Aq	2	1.33	1	2
GO:0007424	P:open tracheal system development	Aq	3	3	3	3
GO:0007430	P:terminal branching, open tracheal system	Aq	1	1	1	1
GO:0007431	P:salivary gland development	Aq	1	1	1	1
GO:0007435	P:salivary gland morphogenesis	Aq	3	2.33	3	3
GO:0007443	P:Malpighian tubule morphogenesis	Aq	2	2	2	2
GO:0007444	P:imaginal disc development	Aq	1	1	1	1
GO:0007485	P:imaginal disc-derived male genitalia development	Aq	1	0.33	1	1
GO:0007492	P:endoderm development	Aq	2	2	2	2
GO:0007494	P:midgut development	Aq	1	1	1	1
GO:0007495	P:visceral mesoderm-endoderm interaction involved in midgut development	Aq	2	2	2	2
GO:0007498	P:mesoderm development	Aq	6	4	4	4
GO:0007507	P:heart development	Aq	15	11.67	12.67	13
GO:0007509	P:mesoderm migration involved in gastrulation	Aq	1	1	1	1
GO:0007517	P:muscle organ development	Aq	1	1	1	1
GO:0007519	P:skeletal muscle tissue development	Aq	4	3.67	4	4
GO:0007520	P:myoblast fusion	Aq	2	1.67	1.67	2
GO:0007525	P:somatic muscle development	Aq	1	1	1	1
GO:0007548	P:sex differentiation	Aq	1	1	1	1
GO:0007552	P:metamorphosis	Aq	1	1	1	1
GO:0007565	P:female pregnancy	Aq	7	5.33	7	7
GO:0007566	P:embryo implantation	Aq	1	1	1	1
GO:0007568	P:aging	Aq	11	9.67	9.33	10
GO:0007584	P:response to nutrient	Aq	1	0.33	0.33	1
GO:0007595	P:lactation	Aq	1	0.33	1	1
GO:0007596	P:blood coagulation	Aq	2	1	1	2
GO:0007599	P:hemostasis	Aq	1	0	0	1
GO:0007601	P:visual perception	Aq	4	4	4	4
GO:0007603	P:phototransduction, visible light	Aq	2	2	2	2
GO:0007605	P:sensory perception of sound	Aq	5	4.67	5	5
GO:0007606	P:sensory perception of chemical stimulus	Aq	1	0	0	0
GO:0007608	P:sensory perception of smell	Aq	1	1	1	1
GO:0007610	P:behavior	Aq	5	4.33	4.67	5
GO:0007611	P:learning or memory	Aq	2	1.67	2	2
GO:0007612	P:learning	Aq	1	1	1	1
GO:0007616	P:long-term memory	Aq	1	1	1	1
GO:0007618	P:mating	Aq	1	1	1	1
GO:0007619	P:courtship behavior	Aq	1	0.33	1	1
GO:0007623	P:circadian rhythm	Aq	2	2	2	2
GO:0007624	P:ultradian rhythm	Aq	1	1	1	1
GO:0007625	P:grooming behavior	Aq	1	1	1	1
GO:0007626	P:locomotory behavior	Aq	6	5	5	6
GO:0007631	P:feeding behavior	Aq	1	1	1	1
GO:0007634	P:optokinetic behavior	Aq	2	2	2	2
GO:0008009	F:chemokine activity	Aq	1	1	1	1
GO:0008013	F:beta-catenin binding	Aq	6	6	6	6
GO:0008015	P:blood circulation	Aq	1	1	1	1
GO:0008016	P:regulation of heart contraction	Aq	1	1	1	1
GO:0008017	F:microtubule binding	Aq	92	78.33	82	85
GO:0008021	C:synaptic vesicle	Aq	16	13.67	16	16
GO:0008022	F:protein C-terminus binding	Aq	23	20	23	23
GO:0008023	C:transcription elongation factor complex	Aq	4	4	4	4
GO:0008024	C:cyclin/CDK positive transcription elongation factor complex	Aq	6	5.67	6	6
GO:0008026	F:ATP-dependent helicase activity	Aq	103	26.67	20.67	35
GO:0008033	P:tRNA processing	Aq	27	15.33	17	17
GO:0008039	P:synaptic target recognition	Aq	1	1	1	1
GO:0008045	P:motor neuron axon guidance	Aq	5	5	5	5
GO:0008047	F:enzyme activator activity	Aq	2	2	2	2
GO:0008049	P:male courtship behavior	Aq	1	1	1	1
GO:0008053	P:mitochondrial fusion	Aq	9	7	8	9
GO:0008061	F:chitin binding	Aq	16	8.67	8.67	10
GO:0008063	P:Toll signaling pathway	Aq	7	4	4.33	6
GO:0008080	F:N-acetyltransferase activity	Aq	4	3	3.33	3
GO:0008081	F:phosphoric diester hydrolase activity	Aq	7	5.67	6	7
GO:0008083	F:growth factor activity	Aq	14	12.67	13	13
GO:0008088	P:axo-dendritic transport	Aq	1	0.33	0.67	1
GO:0008089	P:anterograde axonal transport	Aq	1	1	1	1
GO:0008092	F:cytoskeletal protein binding	Aq	5	5	5	5
GO:0008093	F:cytoskeletal adaptor activity	Aq	1	1	1	1
GO:0008094	F:DNA-dependent ATPase activity	Aq	10	7	8	8
GO:0008097	F:5S rRNA binding	Aq	4	4	4	4
GO:0008104	P:protein localization	Aq	6	5.67	6	6
GO:0008107	F:galactoside 2-alpha-L-fucosyltransferase activity	Aq	3	0.33	0	0
GO:0008108	F:UDP-glucose:hexose-1-phosphate uridylyltransferase activity	Aq	1	1	1	1
GO:0008113	F:peptide-methionine (S)-S-oxide reductase activity	Aq	1	1	1	1
GO:0008115	F:sarcosine oxidase activity	Aq	1	1	1	1
GO:0008117	F:sphinganine-1-phosphate aldolase activity	Aq	1	1	1	1
GO:0008119	F:thiopurine S-methyltransferase activity	Aq	2	1.67	2	2
GO:0008121	F:ubiquinol-cytochrome-c reductase activity	Aq	8	6	7	7
GO:0008124	F:4-alpha-hydroxytetrahydrobiopterin dehydratase activity	Aq	3	3	3	3
GO:0008134	F:transcription factor binding	Aq	33	29	29.67	32
GO:0008135	F:translation factor activity, RNA binding	Aq	4	2	2.67	4
GO:0008137	F:NADH dehydrogenase (ubiquinone) activity	Aq	24	22.33	20	19
GO:0008138	F:protein tyrosine/serine/threonine phosphatase activity	Aq	24	23.67	24	24
GO:0008139	F:nuclear localization sequence binding	Aq	5	4	4.33	5
GO:0008143	F:poly(A) binding	Aq	4	3.33	4	4
GO:0008144	F:drug binding	Aq	2	2	1.67	2
GO:0008146	F:sulfotransferase activity	Aq	54	34.67	44.67	50
GO:0008150	P:biological_process	Aq	46	36.67	39.33	41
GO:0008152	P:metabolic process	Aq	52	32.67	35.33	38
GO:0008154	P:actin polymerization or depolymerization	Aq	1	0	1	1
GO:0008156	P:negative regulation of DNA replication	Aq	1	1	1	1
GO:0008157	F:protein phosphatase 1 binding	Aq	1	1	1	1
GO:0008158	F:hedgehog receptor activity	Aq	1	1	1	1
GO:0008168	F:methyltransferase activity	Aq	145	110	125	125
GO:0008170	F:N-methyltransferase activity	Aq	1	1	1	1
GO:0008171	F:O-methyltransferase activity	Aq	15	8.67	9.67	13
GO:0008173	F:RNA methyltransferase activity	Aq	11	8.33	9	10
GO:0008175	F:tRNA methyltransferase activity	Aq	9	6	6.67	7
GO:0008176	F:tRNA (guanine-N7-)-methyltransferase activity	Aq	1	1	1	1
GO:0008177	F:succinate dehydrogenase (ubiquinone) activity	Aq	4	4	4	4
GO:0008179	F:adenylate cyclase binding	Aq	1	1	1	1
GO:0008180	C:COP9 signalosome	Aq	17	17	17	17
GO:0008184	F:glycogen phosphorylase activity	Aq	2	2	2	2
GO:0008190	F:eukaryotic initiation factor 4E binding	Aq	1	1	1	1
GO:0008191	F:metalloendopeptidase inhibitor activity	Aq	6	5.67	6	6
GO:0008193	F:tRNA guanylyltransferase activity	Aq	1	1	1	1
GO:0008194	F:UDP-glycosyltransferase activity	Aq	2	2	2	2
GO:0008198	F:ferrous iron binding	Aq	8	7.67	8	8
GO:0008199	F:ferric iron binding	Aq	6	5.67	6	6
GO:0008200	F:ion channel inhibitor activity	Aq	1	1	1	1
GO:0008201	F:heparin binding	Aq	1	0.67	0.67	1
GO:0008202	P:steroid metabolic process	Aq	1	1	1	1
GO:0008203	P:cholesterol metabolic process	Aq	5	5	5	5
GO:0008207	P:C21-steroid hormone metabolic process	Aq	1	1	1	1
GO:0008217	P:regulation of blood pressure	Aq	2	2	2	2
GO:0008219	P:cell death	Aq	1	1	1	1
GO:0008232	C:activator ecdysone receptor complex	Aq	1	1	1	1
GO:0008233	F:peptidase activity	Aq	88	48	51.33	61
GO:0008234	F:cysteine-type peptidase activity	Aq	159	60.67	59.67	70
GO:0008235	F:metalloexopeptidase activity	Aq	3	3	3	3
GO:0008236	F:serine-type peptidase activity	Aq	27	20.33	22.33	25
GO:0008237	F:metallopeptidase activity	Aq	54	42.33	46.67	49
GO:0008238	F:exopeptidase activity	Aq	2	2	2	2
GO:0008239	F:dipeptidyl-peptidase activity	Aq	24	14.33	17.33	20
GO:0008240	F:tripeptidyl-peptidase activity	Aq	1	1	1	1
GO:0008250	C:oligosaccharyltransferase complex	Aq	8	7.67	8	8
GO:0008251	F:tRNA-specific adenosine deaminase activity	Aq	1	1	1	1
GO:0008253	F:5'-nucleotidase activity	Aq	2	2	2	2
GO:0008258	P:head involution	Aq	3	2.33	3	3
GO:0008260	F:3-oxoacid CoA-transferase activity	Aq	3	2.33	3	3
GO:0008263	F:pyrimidine-specific mismatch base pair DNA N-glycosylase activity	Aq	2	2	2	2
GO:0008265	F:Mo-molybdopterin cofactor sulfurase activity	Aq	1	1	1	1
GO:0008266	F:poly(U) RNA binding	Aq	3	2.33	3	3
GO:0008269	F:JAK pathway signal transduction adaptor activity	Aq	2	2	2	2
GO:0008270	F:zinc ion binding	Aq	2087	1021.67	1035.33	1248
GO:0008271	F:secondary active sulfate transmembrane transporter activity	Aq	4	4	4	4
GO:0008272	P:sulfate transport	Aq	2	2	2	2
GO:0008274	C:gamma-tubulin ring complex	Aq	1	1	1	1
GO:0008276	F:protein methyltransferase activity	Aq	2	2	2	2
GO:0008277	P:regulation of G protein-coupled receptor signaling pathway	Aq	1	1	1	1
GO:0008278	C:cohesin complex	Aq	1	1	1	1
GO:0008283	P:cell population proliferation	Aq	16	14	14	15
GO:0008284	P:positive regulation of cell population proliferation	Aq	17	16.33	17	17
GO:0008285	P:negative regulation of cell population proliferation	Aq	20	16.33	18	19
GO:0008286	P:insulin receptor signaling pathway	Aq	7	4.33	5	5
GO:0008289	F:lipid binding	Aq	89	67	76.67	86
GO:0008290	C:F-actin capping protein complex	Aq	2	2	2	2
GO:0008295	P:spermidine biosynthetic process	Aq	3	3	3	3
GO:0008296	F:3'-5'-exodeoxyribonuclease activity	Aq	2	2	2	2
GO:0008297	F:single-stranded DNA exodeoxyribonuclease activity	Aq	1	1	1	1
GO:0008298	P:intracellular mRNA localization	Aq	2	1.67	2	2
GO:0008299	P:isoprenoid biosynthetic process	Aq	5	4.67	5	5
GO:0008301	F:DNA binding, bending	Aq	2	2	2	2
GO:0008305	C:integrin complex	Aq	14	9.67	10	14
GO:0008306	P:associative learning	Aq	1	1	1	1
GO:0008307	F:structural constituent of muscle	Aq	1	1	1	1
GO:0008308	F:voltage-gated anion channel activity	Aq	4	2.67	3.33	3
GO:0008310	F:single-stranded DNA 3'-5' exodeoxyribonuclease activity	Aq	6	3	2.33	3
GO:0008311	F:double-stranded DNA 3'-5' exodeoxyribonuclease activity	Aq	1	1	1	1
GO:0008312	F:7S RNA binding	Aq	5	5	5	5
GO:0008318	F:protein prenyltransferase activity	Aq	2	2	2	2
GO:0008320	F:protein transmembrane transporter activity	Aq	5	4	4	5
GO:0008324	F:cation transmembrane transporter activity	Aq	18	16.33	17	17
GO:0008329	F:signaling pattern recognition receptor activity	Aq	1	0.33	1	1
GO:0008331	F:high voltage-gated calcium channel activity	Aq	1	1	1	1
GO:0008333	P:endosome to lysosome transport	Aq	3	2.67	3	3
GO:0008334	P:histone mRNA metabolic process	Aq	1	1	1	1
GO:0008340	P:determination of adult lifespan	Aq	6	3.33	4	4
GO:0008344	P:adult locomotory behavior	Aq	3	3	3	3
GO:0008349	F:MAP kinase kinase kinase kinase activity	Aq	2	1	1.33	2
GO:0008352	C:katanin complex	Aq	1	1	1	1
GO:0008353	F:RNA polymerase II CTD heptapeptide repeat kinase activity	Aq	12	11.33	12	12
GO:0008354	P:germ cell migration	Aq	2	2	2	2
GO:0008360	P:regulation of cell shape	Aq	9	7.67	8	8
GO:0008374	F:O-acyltransferase activity	Aq	15	13.67	15	14
GO:0008375	F:acetylglucosaminyltransferase activity	Aq	15	9	12.33	14
GO:0008376	F:acetylgalactosaminyltransferase activity	Aq	17	15	14	17
GO:0008378	F:galactosyltransferase activity	Aq	5	5	5	5
GO:0008379	F:thioredoxin peroxidase activity	Aq	1	1	1	1
GO:0008380	P:RNA splicing	Aq	15	14.67	15	15
GO:0008381	F:mechanosensitive ion channel activity	Aq	2	2	2	2
GO:0008395	F:steroid hydroxylase activity	Aq	1	1	1	1
GO:0008398	F:sterol 14-demethylase activity	Aq	1	1	1	1
GO:0008406	P:gonad development	Aq	1	1	1	1
GO:0008408	F:3'-5' exonuclease activity	Aq	13	8.67	9.33	11
GO:0008409	F:5'-3' exonuclease activity	Aq	4	4	4	4
GO:0008417	F:fucosyltransferase activity	Aq	11	8.67	9	11
GO:0008419	F:RNA lariat debranching enzyme activity	Aq	3	1.33	2.67	3
GO:0008420	F:RNA polymerase II CTD heptapeptide repeat phosphatase activity	Aq	4	3.67	3.67	4
GO:0008422	F:beta-glucosidase activity	Aq	2	2	1.67	2
GO:0008425	F:2-polyprenyl-6-methoxy-1,4-benzoquinone methyltransferase activity	Aq	1	1	1	1
GO:0008430	F:selenium binding	Aq	2	2	2	2
GO:0008432	F:JUN kinase binding	Aq	2	0.67	1.67	2
GO:0008442	F:3-hydroxyisobutyrate dehydrogenase activity	Aq	1	1	1	1
GO:0008444	F:CDP-diacylglycerol-glycerol-3-phosphate 3-phosphatidyltransferase activity	Aq	1	1	1	1
GO:0008446	F:GDP-mannose 4,6-dehydratase activity	Aq	1	1	1	1
GO:0008448	F:N-acetylglucosamine-6-phosphate deacetylase activity	Aq	7	4	4.67	6
GO:0008449	F:N-acetylglucosamine-6-sulfatase activity	Aq	5	5	5	5
GO:0008453	F:alanine-glyoxylate transaminase activity	Aq	1	1	1	1
GO:0008469	F:histone-arginine N-methyltransferase activity	Aq	4	2	1.33	3
GO:0008470	F:isovaleryl-CoA dehydrogenase activity	Aq	1	1	1	1
GO:0008474	F:palmitoyl-(protein) hydrolase activity	Aq	14	8	10.67	11
GO:0008475	F:procollagen-lysine 5-dioxygenase activity	Aq	1	1	1	1
GO:0008476	F:protein-tyrosine sulfotransferase activity	Aq	2	2	2	2
GO:0008478	F:pyridoxal kinase activity	Aq	1	1	1	1
GO:0008479	F:queuine tRNA-ribosyltransferase activity	Aq	1	1	1	1
GO:0008483	F:transaminase activity	Aq	15	10.33	11	11
GO:0008484	F:sulfuric ester hydrolase activity	Aq	36	29.33	31	33
GO:0008486	F:diphosphoinositol-polyphosphate diphosphatase activity	Aq	1	1	1	1
GO:0008495	F:protoheme IX farnesyltransferase activity	Aq	1	1	1	1
GO:0008502	F:melatonin receptor activity	Aq	113	42.33	48.67	67
GO:0008504	F:monoamine transmembrane transporter activity	Aq	4	3	3	3
GO:0008511	F:sodium:potassium:chloride symporter activity	Aq	1	1	1	1
GO:0008514	F:organic anion transmembrane transporter activity	Aq	2	1	1.67	2
GO:0008517	F:folic acid transmembrane transporter activity	Aq	1	1	1	1
GO:0008519	F:ammonium transmembrane transporter activity	Aq	7	6	6	6
GO:0008521	F:acetyl-CoA transmembrane transporter activity	Aq	1	1	1	1
GO:0008525	F:phosphatidylcholine transporter activity	Aq	3	3	3	3
GO:0008526	F:phosphatidylinositol transporter activity	Aq	3	3	3	3
GO:0008528	F:G protein-coupled peptide receptor activity	Aq	1	1	1	1
GO:0008531	F:riboflavin kinase activity	Aq	1	1	1	1
GO:0008534	F:oxidized purine nucleobase lesion DNA N-glycosylase activity	Aq	1	1	1	1
GO:0008535	P:respiratory chain complex IV assembly	Aq	7	5.67	6.67	7
GO:0008536	F:Ran GTPase binding	Aq	17	15.33	16	17
GO:0008537	C:proteasome activator complex	Aq	2	2	2	2
GO:0008540	C:proteasome regulatory particle, base subcomplex	Aq	10	9	9	10
GO:0008541	C:proteasome regulatory particle, lid subcomplex	Aq	4	4	4	4
GO:0008542	P:visual learning	Aq	2	2	2	2
GO:0008543	P:fibroblast growth factor receptor signaling pathway	Aq	2	2	2	2
GO:0008544	P:epidermis development	Aq	1	1	1	1
GO:0008545	F:JUN kinase kinase activity	Aq	2	2	2	2
GO:0008553	F:proton-exporting ATPase activity, phosphorylative mechanism	Aq	2	2	2	2
GO:0008565	F:protein transporter activity	Aq	17	15.33	15.33	15
GO:0008566	F:mitochondrial protein-transporting ATPase activity	Aq	1	1	1	1
GO:0008568	F:microtubule-severing ATPase activity	Aq	3	3	3	3
GO:0008569	F:ATP-dependent microtubule motor activity, minus-end-directed	Aq	64	32.67	38.33	45
[truncated: 7,610 more rows]
